# Supplementary material for: NF1‐mutated melanoma tumors harbor distinct clinical and biological characteristics
Source: Mol Oncol. 2017 Mar 24;11(4):438–51. doi: 10.1002/1878-0261.12050 (PMC5527484; doi:10.1002/1878-0261.12050)
Supplement: Supplementary file 2 — Table S2. Clinical annotations of the cohort. [file MOL2-11-438-s002.xls]

## Sheet: SupplementaryTable2.txt
Supplementary Table 2. Clinical annotations of the cohort.
Sample	age	gender	melanoma.origin	tumor.type_prim.met	dss.days.5y	dss.events.5y	os.days.5y	os.events.5y	genomic.groups	genomic.groups.2	genomic.groups.3
Sample name	Details. age at diagnosis or age at submitted specimen	Male.Female	Details. melanoma of cutaneous (sun-induced), non-sun induced, uveal and unknown (patients never observed) primary melanoma origin.	Primary Tumor.Metastasis	Details. disease-specific survival; time from diagnosis.submission of specimen until death from the disease	Details. disease-specific survival; event = death from the disease	Details. overall survival; time from diagnosis.submission of specimen until death(any reason)	Details. overall survival; event = death (any reason)	Details. Four main genomic groups. Samples with co-occuring mutations in BRAF.NF1 and RAS.NF1 are classified as BRAF and RAS, respectively. NF1 group is based on any non-synonymous mutation in the NF1 gene.	Details. The NF1 group is based on any non-synonymous mutation in the NF1 gene.	Details. The NF1 group is based on LoF mutations in the NF1 gene.
ME001.Tumor	59	Male	cutaneous	Metastasis	NA	NA	NA	NA	RAS.hot	RAS.hot	RAS.hot
ME002.Tumor	58	Female	cutaneous	Metastasis	NA	NA	NA	NA	RAS.hot	RAS.hot	RAS.hot
ME009.Tumor	60	Male	cutaneous	Metastasis	NA	NA	NA	NA	BRAF.hot	BRAF.hot.NF1.any	BRAF.hot
ME010.Tumor	56	Female	cutaneous	Metastasis	NA	NA	NA	NA	RAS.hot	RAS.hot	RAS.hot
ME011.Tumor	65	Male	cutaneous	Metastasis	NA	NA	NA	NA	RAS.hot	RAS.hot	RAS.hot
ME012.Tumor	26	Female	cutaneous	Metastasis	NA	NA	NA	NA	BRAF.hot	BRAF.hot	BRAF.hot
ME014.Tumor	58	Female	cutaneous	Metastasis	NA	NA	NA	NA	RAS.hot	RAS.hot	RAS.hot
ME015.Tumor	48	Female	cutaneous	Metastasis	NA	NA	NA	NA	BRAF.hot	BRAF.hot	BRAF.hot
ME016.Tumor	65	Male	cutaneous	Metastasis	NA	NA	NA	NA	BRAF.hot	BRAF.hot	BRAF.hot
ME017.Tumor	44	Female	cutaneous	Metastasis	NA	NA	NA	NA	BRAF.hot	BRAF.hot.NF1.any	BRAF.hot.NF1.LoF
ME018.Tumor	45	Female	cutaneous	Metastasis	NA	NA	NA	NA	RAS.hot	RAS.hot	RAS.hot
ME020.Tumor	28	Male	unknown	Metastasis	NA	NA	NA	NA	BRAF.hot	BRAF.hot	BRAF.hot
ME021.Tumor	46	Male	cutaneous	Metastasis	NA	NA	NA	NA	BRAF.hot	BRAF.hot	BRAF.hot
ME024.Tumor	48	Male	unknown	Metastasis	NA	NA	NA	NA	BRAF.hot	BRAF.hot.NF1.any	BRAF.hot
ME029.Tumor	52	Female	cutaneous	Metastasis	NA	NA	NA	NA	BRAF.hot	BRAF.hot	BRAF.hot
ME030.Tumor	52	Male	cutaneous	Metastasis	NA	NA	NA	NA	RAS.hot	RAS.hot	RAS.hot
ME032.Tumor	70	Male	cutaneous	Metastasis	NA	NA	NA	NA	NF1.any	NF1.any	triple.wt
ME033.Tumor	57	Female	non-sun	Metastasis	NA	NA	NA	NA	BRAF.hot	BRAF.hot	BRAF.hot
ME034.Tumor	63	Male	cutaneous	Metastasis	NA	NA	NA	NA	BRAF.hot	BRAF.hot	BRAF.hot
ME035.Tumor	68	Male	cutaneous	Metastasis	NA	NA	NA	NA	RAS.hot	RAS.hot	RAS.hot
ME037.Tumor	45	Male	unknown	Metastasis	NA	NA	NA	NA	BRAF.hot	BRAF.hot	BRAF.hot
ME041.Tumor	51	Male	cutaneous	Metastasis	NA	NA	NA	NA	BRAF.hot	BRAF.hot	BRAF.hot
ME043.Tumor	39	Male	cutaneous	Metastasis	NA	NA	NA	NA	BRAF.hot	BRAF.hot	BRAF.hot
ME044.Tumor	79	Male	cutaneous	Metastasis	NA	NA	NA	NA	RAS.hot	RAS.hot	RAS.hot
ME045.Tumor	53	Female	cutaneous	Metastasis	NA	NA	NA	NA	BRAF.hot	BRAF.hot	BRAF.hot
ME048.Tumor	41	Male	cutaneous	Metastasis	NA	NA	NA	NA	BRAF.hot	BRAF.hot	BRAF.hot
ME049.Tumor	47	Male	unknown	Metastasis	NA	NA	NA	NA	RAS.hot	RAS.hot	RAS.hot
ME050.Tumor	39	Female	cutaneous	Metastasis	NA	NA	NA	NA	BRAF.hot	BRAF.hot	BRAF.hot
Mel.BRAFi.02.Tumor	49	Female	cutaneous	Metastasis	NA	NA	NA	NA	BRAF.hot	BRAF.hot	BRAF.hot
MEL.13447.Tumor	37	Female	cutaneous	Primary Tumor	NA	NA	NA	NA	BRAF.hot	BRAF.hot	BRAF.hot
MEL.13456.Tumor	78	Female	cutaneous	Primary Tumor	NA	NA	NA	NA	BRAF.hot	BRAF.hot	BRAF.hot
MEL.13463.Tumor	69	Female	cutaneous	Primary Tumor	NA	NA	NA	NA	RAS.hot	RAS.hot	RAS.hot
MEL.13468.Tumor	33	Male	cutaneous	Primary Tumor	NA	NA	NA	NA	BRAF.hot	BRAF.hot	BRAF.hot
MEL.13473.Tumor	71	Female	cutaneous	Primary Tumor	NA	NA	NA	NA	BRAF.hot	BRAF.hot	BRAF.hot
MEL.13531.Tumor	80	Female	cutaneous	Primary Tumor	NA	NA	NA	NA	triple.wt	triple.wt	triple.wt
MEL.13537.Tumor	49	Male	cutaneous	Primary Tumor	NA	NA	NA	NA	BRAF.hot	BRAF.hot	BRAF.hot
MEL.13543.Tumor	65	Female	cutaneous	Primary Tumor	NA	NA	NA	NA	triple.wt	triple.wt	triple.wt
MEL.13549.Tumor	67	Male	cutaneous	Primary Tumor	NA	NA	NA	NA	BRAF.hot	BRAF.hot	BRAF.hot
MEL.13560.Tumor	70	Female	cutaneous	Primary Tumor	NA	NA	NA	NA	triple.wt	triple.wt	triple.wt
MEL.13561.Tumor	46	Female	cutaneous	Primary Tumor	NA	NA	NA	NA	BRAF.hot	BRAF.hot	BRAF.hot
MEL.13567.Tumor	49	Female	cutaneous	Primary Tumor	NA	NA	NA	NA	BRAF.hot	BRAF.hot	BRAF.hot
MEL.13575.Tumor	63	Male	cutaneous	Primary Tumor	NA	NA	NA	NA	RAS.hot	RAS.hot.NF1.any	RAS.hot
MEL.13591.Tumor	28	Female	cutaneous	Primary Tumor	NA	NA	NA	NA	BRAF.hot	BRAF.hot	BRAF.hot
MEL.13600.Tumor	62	Female	cutaneous	Primary Tumor	NA	NA	NA	NA	BRAF.hot	BRAF.hot	BRAF.hot
Mel.BRAFi.03.Tumor	42	Male	cutaneous	NA	NA	NA	NA	NA	BRAF.hot	BRAF.hot	BRAF.hot
MEL.JWCI.WGS.14.Tumor	70	Male	cutaneous	Metastasis	NA	NA	NA	NA	BRAF.hot	BRAF.hot.NF1.any	BRAF.hot
MEL.JWCI.WGS.27.Tumor	51	Male	cutaneous	Metastasis	NA	NA	NA	NA	RAS.hot	RAS.hot	RAS.hot
MEL.JWCI.WGS.1.Tumor	72	Male	cutaneous	Metastasis	NA	NA	NA	NA	NF1.any	NF1.any	triple.wt
MEL.JWCI.WGS.11.Tumor	22	Male	NA	Metastasis	NA	NA	NA	NA	BRAF.hot	BRAF.hot	BRAF.hot
MEL.JWCI.WGS.12.Tumor	55	Female	cutaneous	Metastasis	NA	NA	NA	NA	BRAF.hot	BRAF.hot	BRAF.hot
MEL.JWCI.WGS.13.Tumor	57	Male	cutaneous	Metastasis	NA	NA	NA	NA	triple.wt	triple.wt	triple.wt
MEL.JWCI.WGS.15.Tumor	21	Female	cutaneous	Metastasis	NA	NA	NA	NA	BRAF.hot	BRAF.hot	BRAF.hot
MEL.JWCI.WGS.18.Tumor	67	Female	cutaneous	Metastasis	NA	NA	NA	NA	BRAF.hot	BRAF.hot	BRAF.hot
MEL.JWCI.WGS.19.Tumor	42	Male	cutaneous	Metastasis	NA	NA	NA	NA	BRAF.hot	BRAF.hot	BRAF.hot
MEL.JWCI.WGS.2.Tumor	26	Male	non-sun	Metastasis	NA	NA	NA	NA	BRAF.hot	BRAF.hot	BRAF.hot
MEL.JWCI.WGS.20.Tumor	54	Male	non-sun	Metastasis	NA	NA	NA	NA	NF1.any	NF1.any	NF1.LoF
MEL.JWCI.WGS.21.Tumor	39	Male	cutaneous	Metastasis	NA	NA	NA	NA	BRAF.hot	BRAF.hot	BRAF.hot
MEL.JWCI.WGS.22.Tumor	67	Male	cutaneous	Metastasis	NA	NA	NA	NA	BRAF.hot	BRAF.hot	BRAF.hot
MEL.JWCI.WGS.23.Tumor	46	Male	NA	Metastasis	NA	NA	NA	NA	BRAF.hot	BRAF.hot	BRAF.hot
MEL.JWCI.WGS.24.Tumor	52	Female	cutaneous	Metastasis	NA	NA	NA	NA	BRAF.hot	BRAF.hot	BRAF.hot
MEL.JWCI.WGS.25.Tumor	47	Male	cutaneous	Metastasis	NA	NA	NA	NA	BRAF.hot	BRAF.hot	BRAF.hot
MEL.JWCI.WGS.26.Tumor	53	Male	uveal	Metastasis	NA	NA	NA	NA	triple.wt	triple.wt	triple.wt
MEL.JWCI.WGS.29.Tumor	35	Female	cutaneous	Metastasis	NA	NA	NA	NA	RAS.hot	RAS.hot	RAS.hot
MEL.JWCI.WGS.3.Tumor	53	Male	cutaneous	Metastasis	NA	NA	NA	NA	BRAF.hot	BRAF.hot	BRAF.hot
MEL.JWCI.WGS.31.Tumor	46	Male	NA	Metastasis	NA	NA	NA	NA	BRAF.hot	BRAF.hot	BRAF.hot
MEL.JWCI.WGS.32.Tumor	42	Male	cutaneous	Metastasis	NA	NA	NA	NA	BRAF.hot	BRAF.hot	BRAF.hot
MEL.JWCI.WGS.33.Tumor	31	Female	cutaneous	Metastasis	NA	NA	NA	NA	BRAF.hot	BRAF.hot	BRAF.hot
MEL.JWCI.WGS.34.Tumor	83	Male	cutaneous	Metastasis	NA	NA	NA	NA	NF1.any	NF1.any	NF1.LoF
MEL.JWCI.WGS.35.Tumor	29	Male	cutaneous	Metastasis	NA	NA	NA	NA	BRAF.hot	BRAF.hot	BRAF.hot
MEL.JWCI.WGS.36.Tumor	52	Female	cutaneous	Metastasis	NA	NA	NA	NA	BRAF.hot	BRAF.hot	BRAF.hot
MEL.JWCI.WGS.37.Tumor	47	Female	cutaneous	Metastasis	NA	NA	NA	NA	BRAF.hot	BRAF.hot	BRAF.hot
MEL.JWCI.WGS.38.Tumor	41	Male	NA	Metastasis	NA	NA	NA	NA	BRAF.hot	BRAF.hot	BRAF.hot
MEL.JWCI.WGS.39.Tumor	35	Female	cutaneous	Metastasis	NA	NA	NA	NA	BRAF.hot	BRAF.hot	BRAF.hot
MEL.JWCI.WGS.4.Tumor	45	Male	cutaneous	Metastasis	NA	NA	NA	NA	BRAF.hot	BRAF.hot	BRAF.hot
MEL.JWCI.WGS.42.Tumor	40	Female	cutaneous	Metastasis	NA	NA	NA	NA	BRAF.hot	BRAF.hot	BRAF.hot
MEL.JWCI.WGS.43.Tumor	50	Male	cutaneous	Metastasis	NA	NA	NA	NA	RAS.hot	RAS.hot	RAS.hot
MEL.JWCI.WGS.5.Tumor	37	Female	NA	Metastasis	NA	NA	NA	NA	BRAF.hot	BRAF.hot	BRAF.hot
MEL.JWCI.WGS.6.Tumor	54	Male	NA	Metastasis	NA	NA	NA	NA	BRAF.hot	BRAF.hot	BRAF.hot
MEL.JWCI.WGS.7.Tumor	71	Male	cutaneous	Metastasis	NA	NA	NA	NA	triple.wt	triple.wt	triple.wt
MEL.JWCI.WGS.8.Tumor	49	Male	NA	Metastasis	NA	NA	NA	NA	BRAF.hot	BRAF.hot	BRAF.hot
MEL.Ma.Mel.04.Tumor	NA	Male	cutaneous	Metastasis	NA	NA	NA	NA	BRAF.hot	BRAF.hot	BRAF.hot
MEL.Ma.Mel.05.Tumor	49	Female	cutaneous	Metastasis	NA	NA	NA	NA	RAS.hot	RAS.hot	RAS.hot
MEL.Ma.Mel.08a.Tumor	56	Male	cutaneous	Metastasis	NA	NA	NA	NA	triple.wt	triple.wt	triple.wt
MEL.Ma.Mel.102.Tumor	74	Male	cutaneous	Metastasis	NA	NA	NA	NA	RAS.hot	RAS.hot	RAS.hot
MEL.Ma.Mel.105.Tumor	48	Female	cutaneous	Metastasis	NA	NA	NA	NA	RAS.hot	RAS.hot	RAS.hot
MEL.Ma.Mel.107.Tumor	76	Male	non-sun	Metastasis	NA	NA	NA	NA	triple.wt	triple.wt	triple.wt
MEL.Ma.Mel.108.Tumor	35	Female	unknown	Metastasis	NA	NA	NA	NA	BRAF.hot	BRAF.hot	BRAF.hot
MEL.Ma.Mel.114.Tumor	67	Male	cutaneous	Metastasis	NA	NA	NA	NA	NF1.any	NF1.any	NF1.LoF
MEL.Ma.Mel.119.Tumor	74	Male	cutaneous	Metastasis	NA	NA	NA	NA	triple.wt	triple.wt	triple.wt
MEL.Ma.Mel.120.Tumor	63	Male	cutaneous	Metastasis	NA	NA	NA	NA	BRAF.hot	BRAF.hot	BRAF.hot
MEL.Ma.Mel.122.Tumor	47	Male	unknown	Metastasis	NA	NA	NA	NA	BRAF.hot	BRAF.hot	BRAF.hot
MEL.Ma.Mel.123.Tumor	67	Female	non-sun	Metastasis	NA	NA	NA	NA	triple.wt	triple.wt	triple.wt
MEL.Ma.Mel.15.Tumor	39	Female	unknown	Metastasis	NA	NA	NA	NA	triple.wt	triple.wt	triple.wt
MEL.Ma.Mel.16.Tumor	31	Male	cutaneous	Metastasis	NA	NA	NA	NA	BRAF.hot	BRAF.hot	BRAF.hot
MEL.Ma.Mel.19.Tumor	62	Female	cutaneous	Metastasis	NA	NA	NA	NA	BRAF.hot	BRAF.hot	BRAF.hot
MEL.Ma.Mel.27.Tumor	58	Female	non-sun	Metastasis	NA	NA	NA	NA	RAS.hot	RAS.hot	RAS.hot
MEL.Ma.Mel.28.Tumor	65	Female	unknown	Metastasis	NA	NA	NA	NA	RAS.hot	RAS.hot	RAS.hot
MEL.Ma.Mel.35.Tumor	72	Female	cutaneous	Metastasis	NA	NA	NA	NA	RAS.hot	RAS.hot	RAS.hot
MEL.Ma.Mel.36.Tumor	27	Female	cutaneous	Metastasis	NA	NA	NA	NA	BRAF.hot	BRAF.hot	BRAF.hot
MEL.Ma.Mel.37.Tumor	59	Female	cutaneous	Metastasis	NA	NA	NA	NA	RAS.hot	RAS.hot	RAS.hot
MEL.Ma.Mel.48.Tumor	87	Male	cutaneous	Metastasis	NA	NA	NA	NA	RAS.hot	RAS.hot	RAS.hot
MEL.Ma.Mel.53.Tumor	69	Male	cutaneous	Metastasis	NA	NA	NA	NA	RAS.hot	RAS.hot	RAS.hot
MEL.Ma.Mel.54a.Tumor	41	Female	cutaneous	Metastasis	NA	NA	NA	NA	BRAF.hot	BRAF.hot	BRAF.hot
MEL.Ma.Mel.55.Tumor	39	Male	cutaneous	Metastasis	NA	NA	NA	NA	BRAF.hot	BRAF.hot	BRAF.hot
MEL.Ma.Mel.59.Tumor	53	Male	cutaneous	Metastasis	NA	NA	NA	NA	BRAF.hot	BRAF.hot	BRAF.hot
MEL.Ma.Mel.62.Tumor	17	Male	cutaneous	Metastasis	NA	NA	NA	NA	triple.wt	triple.wt	triple.wt
MEL.Ma.Mel.63.Tumor	44	Female	unknown	Metastasis	NA	NA	NA	NA	BRAF.hot	BRAF.hot	BRAF.hot
MEL.Ma.Mel.65.Tumor	76	Female	cutaneous	Metastasis	NA	NA	NA	NA	RAS.hot	RAS.hot.NF1.any	RAS.hot.NF1.LoF
MEL.Ma.Mel.67.Tumor	51	Female	cutaneous	Metastasis	NA	NA	NA	NA	BRAF.hot	BRAF.hot.NF1.any	BRAF.hot
MEL.Ma.Mel.71.Tumor	46	Male	non-sun	Metastasis	NA	NA	NA	NA	NF1.any	NF1.any	NF1.LoF
MEL.Ma.Mel.76.Tumor	63	Female	cutaneous	Metastasis	NA	NA	NA	NA	triple.wt	triple.wt	triple.wt
MEL.Ma.Mel.79.Tumor	41	Male	cutaneous	Metastasis	NA	NA	NA	NA	RAS.hot	RAS.hot.NF1.any	RAS.hot
MEL.Ma.Mel.85.Tumor	38	Male	unknown	Metastasis	NA	NA	NA	NA	BRAF.hot	BRAF.hot	BRAF.hot
MEL.Ma.Mel.86.Tumor	34	Female	cutaneous	Metastasis	NA	NA	NA	NA	BRAF.hot	BRAF.hot	BRAF.hot
MEL.Ma.Mel.92.Tumor	63	Female	cutaneous	Metastasis	NA	NA	NA	NA	BRAF.hot	BRAF.hot	BRAF.hot
MEL.Ma.Mel.94.Tumor	65	Male	cutaneous	Metastasis	NA	NA	NA	NA	RAS.hot	RAS.hot	RAS.hot
MEL.UKRV.Mel.20.Tumor	27	Male	cutaneous	Metastasis	NA	NA	NA	NA	BRAF.hot	BRAF.hot.NF1.any	BRAF.hot
MEL.UKRV.Mel.24.Tumor	NA	Male	NA	Metastasis	NA	NA	NA	NA	BRAF.hot	BRAF.hot	BRAF.hot
MEL.UKRV.Mel.6.Tumor	51	Female	cutaneous	Metastasis	NA	NA	NA	NA	BRAF.hot	BRAF.hot	BRAF.hot
Mm1001	67	Male	cutaneous	Metastasis	295	1	295	1	BRAF.hot	BRAF.hot	BRAF.hot
Mm1023	59	Male	cutaneous	Metastasis	650	1	650	1	triple.wt	triple.wt	triple.wt
Mm1042	32	Male	NA	Metastasis	1826.2	0	1826.2	0	RAS.hot	RAS.hot	RAS.hot
Mm1043	63	Male	unknown	Metastasis	1325	1	1325	1	RAS.hot	RAS.hot	RAS.hot
Mm1049	59	Female	unknown	Metastasis	188	1	188	1	BRAF.hot	BRAF.hot	BRAF.hot
Mm1052	72	Male	non-sun	Metastasis	849	1	849	1	RAS.hot	RAS.hot	RAS.hot
Mm1053	67	Female	cutaneous	Metastasis	732	1	732	1	BRAF.hot	BRAF.hot	BRAF.hot
Mm1060	68	Male	cutaneous	Metastasis	392	1	392	1	NF1.any	NF1.any	NF1.LoF
Mm1062	62	Female	cutaneous	Metastasis	1779	0	1779	0	RAS.hot	RAS.hot	RAS.hot
Mm1068	65	Male	cutaneous	Metastasis	643	1	643	1	RAS.hot	RAS.hot	RAS.hot
Mm1069	77	Male	NA	Metastasis	1097	1	1097	1	RAS.hot	RAS.hot	RAS.hot
Mm1073	53	Male	cutaneous	Metastasis	1491	0	1491	0	BRAF.hot	BRAF.hot	BRAF.hot
Mm1076	61	Male	NA	Metastasis	1030	0	1030	1	RAS.hot	RAS.hot	RAS.hot
Mm1117	57	Male	NA	Metastasis	542	1	542	1	NF1.any	NF1.any	triple.wt
Mm113	83	Male	cutaneous	Metastasis	574	1	574	1	RAS.hot	RAS.hot	RAS.hot
Mm114	73	Male	cutaneous	Metastasis	82	1	82	1	NF1.any	NF1.any	NF1.LoF
Mm1143	52	Male	cutaneous	Metastasis	314	1	314	1	BRAF.hot	BRAF.hot	BRAF.hot
Mm1146	43	Male	cutaneous	Metastasis	1404	1	1404	1	triple.wt	triple.wt	triple.wt
Mm115	69	Female	non-sun	NA	474	1	474	1	triple.wt	triple.wt	triple.wt
Mm1164	79	Female	NA	Metastasis	1429	0	1429	0	triple.wt	triple.wt	triple.wt
Mm1166	71	Female	NA	Metastasis	1406	0	1406	0	RAS.hot	RAS.hot	RAS.hot
Mm1171	48	Female	cutaneous	Metastasis	957	1	957	1	BRAF.hot	BRAF.hot	BRAF.hot
Mm1181	59	Male	non-sun	Primary Tumor	1313	0	1313	0	triple.wt	triple.wt	triple.wt
Mm1182	56	Male	cutaneous	Metastasis	1312	0	1312	0	RAS.hot	RAS.hot	RAS.hot
Mm1186	50	Female	non-sun	Metastasis	368	1	368	1	BRAF.hot	BRAF.hot	BRAF.hot
Mm1187	73	Female	NA	Metastasis	1379	0	1379	0	RAS.hot	RAS.hot	RAS.hot
Mm1190	61	Female	cutaneous	Metastasis	1266	0	1266	0	RAS.hot	RAS.hot	RAS.hot
Mm12	77	Female	NA	Primary Tumor	731	0	731	1	BRAF.hot	BRAF.hot	BRAF.hot
Mm1207	86	Female	cutaneous	Metastasis	105	0	105	1	BRAF.hot	BRAF.hot	BRAF.hot
Mm1211	50	Male	unknown	Metastasis	1220	0	1220	0	RAS.hot	RAS.hot	RAS.hot
Mm1252	67	Male	cutaneous	Metastasis	623	1	623	1	RAS.hot	RAS.hot	RAS.hot
Mm1254	72	Female	Other	Metastasis	1194	0	1194	0	BRAF.hot	BRAF.hot	BRAF.hot
Mm1256	59	Female	cutaneous	Metastasis	120	1	120	1	BRAF.hot	BRAF.hot	BRAF.hot
Mm1260	75	Female	non-sun	Metastasis	1112	0	1112	0	triple.wt	triple.wt	triple.wt
Mm1265	33	Male	cutaneous	Metastasis	1101	0	1101	0	BRAF.hot	BRAF.hot	BRAF.hot
Mm1272	76	Female	cutaneous	Metastasis	91	1	91	1	RAS.hot	RAS.hot	RAS.hot
Mm1279	71	Male	unknown	Metastasis	399	1	399	1	RAS.hot	RAS.hot	RAS.hot
Mm1289	52	Female	NA	Metastasis	126	1	126	1	BRAF.hot	BRAF.hot	BRAF.hot
Mm1290	52	Male	cutaneous	Metastasis	550	1	550	1	BRAF.hot	BRAF.hot	BRAF.hot
Mm1291	51	Male	unknown	Metastasis	736	1	736	1	BRAF.hot	BRAF.hot	BRAF.hot
Mm1292	74	Female	cutaneous	Metastasis	1035	0	1035	0	BRAF.hot	BRAF.hot	BRAF.hot
Mm13	90	Male	non-sun	Primary Tumor	222	0	222	1	NF1.any	NF1.any	triple.wt
Mm1310	73	Male	cutaneous	Metastasis	411	1	411	1	RAS.hot	RAS.hot	RAS.hot
Mm1314	85	Male	unknown	Metastasis	851	0	851	0	BRAF.hot	BRAF.hot	BRAF.hot
Mm1318	81	Female	cutaneous	Metastasis	875	0	875	0	RAS.hot	RAS.hot	RAS.hot
Mm1319	72	Male	cutaneous	Metastasis	163	1	163	1	RAS.hot	RAS.hot	RAS.hot
Mm1320	85	Male	cutaneous	Metastasis	93	0	93	1	BRAF.hot	BRAF.hot	BRAF.hot
Mm1322	83	Female	cutaneous	Metastasis	887	0	887	0	triple.wt	triple.wt	triple.wt
Mm1323	47	Female	unknown	Metastasis	461	1	461	1	triple.wt	triple.wt	triple.wt
Mm1357	70	Male	unknown	Metastasis	93	1	93	1	BRAF.hot	BRAF.hot	BRAF.hot
Mm1358	56	Male	cutaneous	Metastasis	820	0	820	0	RAS.hot	RAS.hot	RAS.hot
Mm1359	70	Female	cutaneous	Metastasis	861	0	861	0	RAS.hot	RAS.hot	RAS.hot
Mm1360	50	Male	unknown	Metastasis	817	0	817	0	RAS.hot	RAS.hot	RAS.hot
Mm1367	63	Female	NA	Metastasis	435	1	435	1	RAS.hot	RAS.hot	RAS.hot
Mm1369	62	Female	cutaneous	Metastasis	303	1	303	1	RAS.hot	RAS.hot	RAS.hot
Mm1370	71	Male	unknown	Metastasis	71	0	71	1	BRAF.hot	BRAF.hot	BRAF.hot
Mm1374	72	Male	NA	Metastasis	789	0	789	0	triple.wt	triple.wt	triple.wt
Mm1381	75	Male	cutaneous	Metastasis	600	1	600	1	NF1.any	NF1.any	NF1.LoF
Mm1390	77	Female	NA	Metastasis	678	0	678	0	BRAF.hot	BRAF.hot	BRAF.hot
Mm1406	55	Male	cutaneous	Metastasis	85	1	85	1	RAS.hot	RAS.hot.NF1.any	RAS.hot
Mm1407	37	Male	cutaneous	Metastasis	638	1	638	1	BRAF.hot	BRAF.hot	BRAF.hot
Mm1408	35	Female	cutaneous	Metastasis	378	1	378	1	RAS.hot	RAS.hot	RAS.hot
Mm1410	64	Female	non-sun	Metastasis	368	1	368	1	NF1.any	NF1.any	NF1.LoF
Mm1413	58	Female	unknown	Metastasis	634	0	634	0	BRAF.hot	BRAF.hot	BRAF.hot
Mm1422	77	Male	Other	Metastasis	170	0	170	1	NF1.any	NF1.any	NF1.LoF
Mm1423	64	Female	cutaneous	Metastasis	566	0	566	0	BRAF.hot	BRAF.hot	BRAF.hot
Mm1424	46	Male	cutaneous	Metastasis	66	1	66	1	BRAF.hot	BRAF.hot	BRAF.hot
Mm1425	73	Male	NA	Metastasis	484	0	484	0	BRAF.hot	BRAF.hot	BRAF.hot
Mm1429	61	Male	cutaneous	Metastasis	523	0	523	0	BRAF.hot	BRAF.hot	BRAF.hot
Mm1433	71	Male	non-sun	Metastasis	337	1	337	1	BRAF.hot	BRAF.hot	BRAF.hot
Mm1439	58	Female	NA	Metastasis	194	0	194	0	triple.wt	triple.wt	triple.wt
Mm1440	78	Male	cutaneous	Primary Tumor	51	0	51	1	BRAF.hot	BRAF.hot	BRAF.hot
Mm1441	69	Male	cutaneous	Metastasis	456	0	456	0	RAS.hot	RAS.hot	RAS.hot
Mm1448	71	Female	cutaneous	Metastasis	424	0	424	0	triple.wt	triple.wt	triple.wt
Mm1454	65	Female	cutaneous	Metastasis	340	0	340	0	RAS.hot	RAS.hot	RAS.hot
Mm1468	63	Female	cutaneous	Metastasis	195	1	195	1	triple.wt	triple.wt	triple.wt
Mm1473	58	Male	cutaneous	Metastasis	358	0	358	0	RAS.hot	RAS.hot	RAS.hot
Mm1475	65	Male	unknown	Metastasis	333	0	333	0	RAS.hot	RAS.hot	RAS.hot
Mm1476	46	Male	cutaneous	Metastasis	355	0	355	0	NF1.any	NF1.any	NF1.LoF
Mm1479	88	Male	cutaneous	Metastasis	77	1	77	1	BRAF.hot	BRAF.hot	BRAF.hot
Mm1484	36	Male	cutaneous	Metastasis	308	0	308	0	BRAF.hot	BRAF.hot	BRAF.hot
Mm1485	63	Male	unknown	Metastasis	318	0	318	0	RAS.hot	RAS.hot	RAS.hot
Mm1489	67	Female	NA	Metastasis	307	0	307	0	BRAF.hot	BRAF.hot	BRAF.hot
Mm1506	79	Female	cutaneous	Metastasis	171	0	171	0	BRAF.hot	BRAF.hot	BRAF.hot
Mm1508	65	Male	cutaneous	Metastasis	189	0	189	0	BRAF.hot.RAS.hot	BRAF.hot.RAS.hot	BRAF.hot.RAS.hot
Mm1509	54	Female	unknown	Metastasis	174	0	174	0	RAS.hot	RAS.hot	RAS.hot
Mm1510	43	Female	cutaneous	Metastasis	164	0	164	0	BRAF.hot	BRAF.hot	BRAF.hot
Mm1512	65	Female	cutaneous	Metastasis	75	0	75	0	RAS.hot	RAS.hot	RAS.hot
Mm1522	56	Female	unknown	Metastasis	111	0	111	0	BRAF.hot.RAS.hot	BRAF.hot.RAS.hot	BRAF.hot.RAS.hot
Mm1526	64	Male	cutaneous	Metastasis	99	0	99	0	RAS.hot	RAS.hot.NF1.any	RAS.hot
Mm1532	66	Male	cutaneous	Metastasis	70	0	70	0	BRAF.hot	BRAF.hot	BRAF.hot
Mm1534	40	Male	cutaneous	Metastasis	27	0	27	0	BRAF.hot	BRAF.hot	BRAF.hot
Mm19	68	Female	cutaneous	Metastasis	44	1	44	1	RAS.hot	RAS.hot	RAS.hot
Mm34	63	Male	cutaneous	Metastasis	593	1	593	1	BRAF.hot	BRAF.hot	BRAF.hot
Mm35	55	Male	cutaneous	Metastasis	1714	0	1714	0	RAS.hot	RAS.hot	RAS.hot
Mm36	81	Male	unknown	Metastasis	1826.2	0	1826.2	0	BRAF.hot	BRAF.hot	BRAF.hot
Mm373	77	Male	cutaneous	Metastasis	310	1	310	1	RAS.hot	RAS.hot	RAS.hot
Mm38	53	Male	NA	Metastasis	642	1	642	1	RAS.hot	RAS.hot.NF1.any	RAS.hot
Mm39	80	Female	cutaneous	Primary Tumor	1826.2	0	1826.2	0	RAS.hot	RAS.hot	RAS.hot
Mm410	77	Male	NA	Metastasis	390	1	390	1	RAS.hot	RAS.hot	RAS.hot
Mm416	66	Male	unknown	Metastasis	1826.2	0	1826.2	0	BRAF.hot	BRAF.hot	BRAF.hot
Mm43	84	Female	cutaneous	Metastasis	197	1	197	1	RAS.hot	RAS.hot	RAS.hot
Mm437	39	Male	cutaneous	Metastasis	1826.2	0	1826.2	0	BRAF.hot	BRAF.hot	BRAF.hot
Mm44	66	Male	NA	Metastasis	1182	1	1182	1	BRAF.hot	BRAF.hot	BRAF.hot
Mm45	68	Male	non-sun	Metastasis	1826.2	0	1826.2	0	triple.wt	triple.wt	triple.wt
Mm486	55	Female	cutaneous	Metastasis	1826.2	0	1826.2	0	RAS.hot	RAS.hot	RAS.hot
Mm49	82	Female	cutaneous	Metastasis	559	0	559	1	NF1.any	NF1.any	NF1.LoF
Mm499	66	Female	NA	Metastasis	682	1	682	1	RAS.hot	RAS.hot	RAS.hot
Mm504	54	Male	NA	NA	451	0	451	1	BRAF.hot	BRAF.hot	BRAF.hot
Mm52	75	Male	NA	Primary Tumor	1826.2	0	1826.2	0	BRAF.hot	BRAF.hot	BRAF.hot
Mm53	48	Female	unknown	Metastasis	491	1	491	1	BRAF.hot	BRAF.hot	BRAF.hot
Mm6	74	Male	cutaneous	NA	435	1	435	1	triple.wt	triple.wt	triple.wt
Mm604	81	Female	NA	Metastasis	325	1	325	1	RAS.hot	RAS.hot	RAS.hot
Mm612	34	Female	cutaneous	Metastasis	1826.2	0	1826.2	0	BRAF.hot	BRAF.hot	BRAF.hot
Mm622	55	Female	cutaneous	Metastasis	195	1	195	1	BRAF.hot	BRAF.hot	BRAF.hot
Mm637	47	Male	non-sun	Metastasis	1826.2	0	1826.2	0	RAS.hot	RAS.hot	RAS.hot
Mm639	77	Male	uveal	Metastasis	680	1	680	1	triple.wt	triple.wt	triple.wt
Mm662	25	Female	cutaneous	Metastasis	1826.2	0	1826.2	0	BRAF.hot	BRAF.hot	BRAF.hot
Mm666	48	Male	cutaneous	Metastasis	365	1	365	1	BRAF.hot	BRAF.hot	BRAF.hot
Mm667	68	Male	cutaneous	Metastasis	304	1	304	1	BRAF.hot	BRAF.hot	BRAF.hot
Mm687	74	Male	NA	Metastasis	591	1	591	1	NF1.any	NF1.any	NF1.LoF
Mm7	72	Male	cutaneous	Metastasis	336	1	336	1	RAS.hot	RAS.hot	RAS.hot
Mm728	52	Female	cutaneous	Metastasis	189	1	189	1	RAS.hot	RAS.hot	RAS.hot
Mm743	65	Male	cutaneous	Metastasis	453	1	453	1	BRAF.hot	BRAF.hot.NF1.any	BRAF.hot
Mm751	71	Male	cutaneous	Metastasis	1432	1	1432	1	RAS.hot	RAS.hot	RAS.hot
Mm762	50	Male	cutaneous	Metastasis	1485	1	1485	1	BRAF.hot	BRAF.hot	BRAF.hot
Mm765	60	Male	cutaneous	Metastasis	476	1	476	1	BRAF.hot	BRAF.hot	BRAF.hot
Mm777	40	Female	cutaneous	Metastasis	194	1	194	1	BRAF.hot	BRAF.hot	BRAF.hot
Mm778	73	Male	unknown	Metastasis	42	1	42	1	BRAF.hot	BRAF.hot	BRAF.hot
Mm786	62	Male	cutaneous	Metastasis	87	1	87	1	RAS.hot	RAS.hot.NF1.any	RAS.hot
Mm787	81	Male	cutaneous	Metastasis	734	0	734	1	BRAF.hot	BRAF.hot	BRAF.hot
Mm79	70	Male	NA	Metastasis	97	1	97	1	RAS.hot	RAS.hot	RAS.hot
Mm790	61	Male	cutaneous	Metastasis	275	1	275	1	triple.wt	triple.wt	triple.wt
Mm791	57	Female	unknown	Metastasis	1826.2	0	1826.2	0	triple.wt	triple.wt	triple.wt
Mm807	61	Male	NA	Metastasis	1199	1	1199	1	triple.wt	triple.wt	triple.wt
Mm810	34	Female	NA	Metastasis	429	1	429	1	triple.wt	triple.wt	triple.wt
Mm811	56	Male	cutaneous	Metastasis	742	1	742	1	BRAF.hot	BRAF.hot	BRAF.hot
Mm812	51	Male	unknown	Metastasis	1826.2	0	1826.2	0	RAS.hot	RAS.hot	RAS.hot
Mm813	54	Female	cutaneous	Metastasis	1826.2	0	1826.2	0	BRAF.hot	BRAF.hot	BRAF.hot
Mm814	71	Male	cutaneous	Metastasis	50	0	50	1	RAS.hot	RAS.hot	RAS.hot
Mm825	66	Female	NA	Metastasis	1826.2	0	1826.2	0	RAS.hot	RAS.hot	RAS.hot
Mm827	42	Female	NA	Metastasis	145	1	145	1	BRAF.hot	BRAF.hot	BRAF.hot
Mm829	55	Male	cutaneous	Metastasis	1826.2	0	1826.2	0	BRAF.hot	BRAF.hot.NF1.any	BRAF.hot.NF1.LoF
Mm835	36	Female	NA	Metastasis	1826.2	0	1826.2	0	BRAF.hot	BRAF.hot	BRAF.hot
Mm841	53	Male	cutaneous	Metastasis	511	0	511	1	RAS.hot	RAS.hot.NF1.any	RAS.hot.NF1.LoF
Mm842	65	Male	NA	Metastasis	1455	0	1455	1	BRAF.hot	BRAF.hot	BRAF.hot
Mm843	68	Female	cutaneous	Metastasis	1027	0	1027	1	BRAF.hot	BRAF.hot	BRAF.hot
Mm846	65	Male	cutaneous	Metastasis	1222	1	1222	1	BRAF.hot	BRAF.hot	BRAF.hot
Mm847	64	Male	NA	Metastasis	629	1	629	1	triple.wt	triple.wt	triple.wt
Mm85	60	Male	cutaneous	Metastasis	262	1	262	1	BRAF.hot	BRAF.hot	BRAF.hot
Mm856	86	Male	NA	Metastasis	89	0	89	1	BRAF.hot	BRAF.hot	BRAF.hot
Mm860	55	Male	cutaneous	Metastasis	1826.2	0	1826.2	0	RAS.hot	RAS.hot	RAS.hot
Mm881	73	Male	cutaneous	Metastasis	1187	0	1187	1	BRAF.hot	BRAF.hot	BRAF.hot
Mm882	81	Female	NA	Metastasis	386	1	386	1	RAS.hot	RAS.hot	RAS.hot
Mm884	70	Male	NA	Metastasis	56	1	56	1	RAS.hot	RAS.hot	RAS.hot
Mm885	73	Male	cutaneous	Metastasis	1826.2	0	1826.2	0	triple.wt	triple.wt	triple.wt
Mm906	84	Male	cutaneous	NA	493	1	493	1	RAS.hot	RAS.hot	RAS.hot
Mm939	52	Male	cutaneous	Metastasis	66	1	66	1	BRAF.hot	BRAF.hot	BRAF.hot
Mm95	65	Male	cutaneous	Metastasis	279	1	279	1	NF1.any	NF1.any	NF1.LoF
Mm969	38	Female	cutaneous	Metastasis	154	1	154	1	BRAF.hot	BRAF.hot	BRAF.hot
Mm98	75	Male	cutaneous	Metastasis	519	0	519	1	BRAF.hot	BRAF.hot	BRAF.hot
Mm996	77	Female	NA	Metastasis	1401	1	1401	1	RAS.hot	RAS.hot	RAS.hot
TCGA-3N-A9WB	72.8338022	Male	cutaneous	Metastasis	92	1	92	1	RAS.hot	RAS.hot	RAS.hot
TCGA-3N-A9WC	87.42137073	Male	cutaneous	Metastasis	212	0	212	0	RAS.hot	RAS.hot	RAS.hot
TCGA-3N-A9WD	83.08452603	Male	cutaneous	Metastasis	212	1	212	1	RAS.hot	RAS.hot	RAS.hot
TCGA-BF-A1PU	46.61286679	Female	cutaneous	Primary Tumor	387	0	387	0	BRAF.hot	BRAF.hot	BRAF.hot
TCGA-BF-A1PV	74.26298966	Female	cutaneous	Primary Tumor	14	0	14	0	RAS.hot	RAS.hot.NF1.any	RAS.hot.NF1.LoF
TCGA-BF-A1PX	56.47206993	Male	cutaneous	Primary Tumor	282	0	282	1	BRAF.hot	BRAF.hot	BRAF.hot
TCGA-BF-A1PZ	71.84267986	Female	cutaneous	Primary Tumor	12	0	12	0	triple.wt	triple.wt	triple.wt
TCGA-BF-A1Q0	80.43970787	Male	cutaneous	Primary Tumor	17	0	17	0	triple.wt	triple.wt	triple.wt
TCGA-BF-A3DJ	36.50177622	Female	cutaneous	Primary Tumor	464	0	464	0	BRAF.hot	BRAF.hot	BRAF.hot
TCGA-BF-A3DL	84.34122535	Female	cutaneous	Primary Tumor	28	0	28	0	BRAF.hot	BRAF.hot	BRAF.hot
TCGA-BF-A3DM	63.17994209	Male	cutaneous	Primary Tumor	14	0	14	0	BRAF.hot	BRAF.hot	BRAF.hot
TCGA-BF-A3DN	81.59236672	Female	cutaneous	Primary Tumor	32	0	32	0	BRAF.hot	BRAF.hot	BRAF.hot
TCGA-BF-A5EO	65.54549375	Male	cutaneous	Primary Tumor	338	0	338	0	RAS.hot	RAS.hot	RAS.hot
TCGA-BF-A5EP	75.62646735	Female	cutaneous	Primary Tumor	11	0	11	0	triple.wt	triple.wt	triple.wt
TCGA-BF-A5EQ	63.93834233	Male	cutaneous	Primary Tumor	12	0	12	0	BRAF.hot	BRAF.hot	BRAF.hot
TCGA-BF-A5ER	63.51670466	Male	cutaneous	Primary Tumor	12	0	12	0	BRAF.hot	BRAF.hot	BRAF.hot
TCGA-BF-A5ES	76.91328364	Female	cutaneous	Primary Tumor	19	0	19	0	triple.wt	triple.wt	triple.wt
TCGA-BF-A9VF	77.51562318	Male	cutaneous	Primary Tumor	12	0	12	0	BRAF.hot	BRAF.hot	BRAF.hot
TCGA-BF-AAOU	73.23901244	Female	cutaneous	Primary Tumor	13	0	13	0	triple.wt	triple.wt	triple.wt
TCGA-BF-AAOX	83.00786464	Male	cutaneous	Primary Tumor	11	0	11	0	RAS.hot	RAS.hot	RAS.hot
TCGA-BF-AAP0	40.44710021	Female	cutaneous	Metastasis	14	0	14	0	BRAF.hot	BRAF.hot	BRAF.hot
TCGA-BF-AAP1	86.69856328	Male	cutaneous	Primary Tumor	14	0	14	0	BRAF.hot	BRAF.hot	BRAF.hot
TCGA-BF-AAP2	62.2435779	Male	cutaneous	Primary Tumor	13	0	13	0	RAS.hot	RAS.hot	RAS.hot
TCGA-BF-AAP4	61.06353998	Male	cutaneous	Primary Tumor	15	0	15	0	RAS.hot	RAS.hot.NF1.any	RAS.hot.NF1.LoF
TCGA-BF-AAP6	55.80949643	Male	cutaneous	Primary Tumor	15	0	15	0	BRAF.hot	BRAF.hot	BRAF.hot
TCGA-BF-AAP7	76.86126341	Female	cutaneous	Primary Tumor	15	0	15	0	BRAF.hot	BRAF.hot	BRAF.hot
TCGA-BF-AAP8	58.62954065	Male	cutaneous	Primary Tumor	14	0	14	0	triple.wt	triple.wt	triple.wt
TCGA-D3-A1Q1	79.98795321	Female	cutaneous	Metastasis	501	1	501	1	RAS.hot	RAS.hot	RAS.hot
TCGA-D3-A1Q3	65.30455793	Male	cutaneous	Metastasis	259	1	259	1	triple.wt	triple.wt	triple.wt
TCGA-D3-A1Q4	53.98057455	Female	cutaneous	Metastasis	1826.2	0	1826.2	0	BRAF.hot	BRAF.hot	BRAF.hot
TCGA-D3-A1Q5	67.45655284	Male	cutaneous	Metastasis	986	NA	986	1	BRAF.hot	BRAF.hot	BRAF.hot
TCGA-D3-A1Q6	55.5247541	Male	cutaneous	Metastasis	1826.2	0	1826.2	0	BRAF.hot	BRAF.hot	BRAF.hot
TCGA-D3-A1Q7	44.39242421	Female	cutaneous	Metastasis	1826.2	0	1826.2	0	BRAF.hot	BRAF.hot	BRAF.hot
TCGA-D3-A1Q8	33.7583934	Male	cutaneous	Metastasis	854	1	854	1	RAS.hot	RAS.hot	RAS.hot
TCGA-D3-A1Q9	73.22806081	Male	cutaneous	Metastasis	686	1	686	1	BRAF.hot	BRAF.hot	BRAF.hot
TCGA-D3-A1QA	59.12236391	Male	cutaneous	Metastasis	955	0	955	0	BRAF.hot	BRAF.hot	BRAF.hot
TCGA-D3-A1QB	76.68056154	Female	cutaneous	Metastasis	1826.2	0	1826.2	0	RAS.hot	RAS.hot	RAS.hot
TCGA-D3-A2J6	68.65028029	Male	cutaneous	Metastasis	313	1	313	1	triple.wt	triple.wt	triple.wt
TCGA-D3-A2J7	69.08560751	Male	cutaneous	Metastasis	1826.2	0	1826.2	0	BRAF.hot	BRAF.hot	BRAF.hot
TCGA-D3-A2J8	53.01409338	Male	cutaneous	Metastasis	255	1	255	1	RAS.hot	RAS.hot	RAS.hot
TCGA-D3-A2J9	75.31434595	Male	cutaneous	Metastasis	643	1	643	1	triple.wt	triple.wt	triple.wt
TCGA-D3-A2JA	70.93095683	Male	cutaneous	Metastasis	1826.2	0	1826.2	0	NF1.any	NF1.any	NF1.LoF
TCGA-D3-A2JB	78.90374203	Female	cutaneous	Metastasis	1826.2	0	1826.2	0	triple.wt	triple.wt	triple.wt
TCGA-D3-A2JC	53.78344525	Female	cutaneous	Metastasis	1826.2	0	1826.2	0	triple.wt	triple.wt	triple.wt
TCGA-D3-A2JD	58.73905693	Male	cutaneous	Metastasis	347	1	347	1	BRAF.hot	BRAF.hot	BRAF.hot
TCGA-D3-A2JE	75.960492	Female	cutaneous	Metastasis	701	1	701	1	BRAF.hot	BRAF.hot	BRAF.hot
TCGA-D3-A2JF	76.11107689	Male	cutaneous	Metastasis	939	0	939	0	RAS.hot	RAS.hot.NF1.any	RAS.hot.NF1.LoF
TCGA-D3-A2JG	39.23420741	Female	cutaneous	Metastasis	228	1	228	1	BRAF.hot	BRAF.hot	BRAF.hot
TCGA-D3-A2JH	68.61742541	Male	cutaneous	Metastasis	772	0	772	0	BRAF.hot	BRAF.hot	BRAF.hot
TCGA-D3-A2JK	24.99161516	Male	cutaneous	Metastasis	192	1	192	1	BRAF.hot	BRAF.hot	BRAF.hot
TCGA-D3-A2JL	49.60539915	Female	cutaneous	Metastasis	1826.2	0	1826.2	0	RAS.hot	RAS.hot	RAS.hot
TCGA-D3-A2JN	46.89487122	Female	cutaneous	Metastasis	1709	0	1709	0	BRAF.hot	BRAF.hot	BRAF.hot
TCGA-D3-A2JO	50.99899382	Female	cutaneous	Metastasis	1498	0	1498	0	RAS.hot	RAS.hot	RAS.hot
TCGA-D3-A2JP	37.10411576	Male	cutaneous	Metastasis	1372	0	1372	0	BRAF.hot	BRAF.hot	BRAF.hot
TCGA-D3-A3BZ	65.09100118	Male	cutaneous	Metastasis	1826.2	0	1826.2	0	triple.wt	triple.wt	triple.wt
TCGA-D3-A3C1	NA	Male	cutaneous	Metastasis	NA	0	NA	0	BRAF.hot	BRAF.hot	BRAF.hot
TCGA-D3-A3C3	NA	Female	cutaneous	Metastasis	NA	0	NA	0	BRAF.hot	BRAF.hot	BRAF.hot
TCGA-D3-A3C6	57.93411227	Female	cutaneous	Metastasis	464	1	464	1	BRAF.hot	BRAF.hot	BRAF.hot
TCGA-D3-A3C7	57.4385511	Female	cutaneous	Metastasis	1007	0	1007	0	BRAF.hot	BRAF.hot	BRAF.hot
TCGA-D3-A3C8	58.26539902	Female	cutaneous	Metastasis	1038	0	1038	0	triple.wt	triple.wt	triple.wt
TCGA-D3-A3CB	46.88665749	Male	cutaneous	Metastasis	1826.2	0	1826.2	0	BRAF.hot	BRAF.hot	BRAF.hot
TCGA-D3-A3CC	71.65924009	Female	cutaneous	Metastasis	1391	0	1391	0	triple.wt	triple.wt	triple.wt
TCGA-D3-A3CE	78.80243948	Female	cutaneous	Metastasis	405	1	405	1	BRAF.hot	BRAF.hot	BRAF.hot
TCGA-D3-A3CF	61.39756463	Female	cutaneous	Metastasis	730	1	730	1	triple.wt	triple.wt	triple.wt
TCGA-D3-A3ML	70.83786799	Male	cutaneous	Metastasis	192	1	192	1	RAS.hot	RAS.hot	RAS.hot
TCGA-D3-A3MO	47.14675866	Male	cutaneous	Metastasis	284	1	284	1	BRAF.hot	BRAF.hot	BRAF.hot
TCGA-D3-A3MR	42.97145047	Male	cutaneous	Metastasis	1826.2	0	1826.2	0	BRAF.hot	BRAF.hot	BRAF.hot
TCGA-D3-A3MU	54.29269595	Male	cutaneous	Metastasis	412	0	412	0	BRAF.hot	BRAF.hot	BRAF.hot
TCGA-D3-A3MV	40.31568068	Female	cutaneous	Metastasis	164	0	164	0	RAS.hot	RAS.hot	RAS.hot
TCGA-D3-A51E	45.96398283	Female	cutaneous	Metastasis	1826.2	0	1826.2	0	RAS.hot	RAS.hot	RAS.hot
TCGA-D3-A51F	51.48907917	Male	cutaneous	Metastasis	1299	0	1299	0	BRAF.hot	BRAF.hot	BRAF.hot
TCGA-D3-A51G	NA	Male	cutaneous	Metastasis	NA	0	NA	0	RAS.hot	RAS.hot	RAS.hot
TCGA-D3-A51H	62.64605023	Male	cutaneous	Metastasis	459	0	459	0	triple.wt	triple.wt	triple.wt
TCGA-D3-A51J	27.25860216	Male	cutaneous	Metastasis	1250	0	1250	0	BRAF.hot	BRAF.hot	BRAF.hot
TCGA-D3-A51K	51.99559197	Male	cutaneous	Metastasis	539	0	539	0	triple.wt	triple.wt	triple.wt
TCGA-D3-A51N	56.38719481	Female	cutaneous	Metastasis	269	0	269	0	BRAF.hot	BRAF.hot	BRAF.hot
TCGA-D3-A51R	62.94174418	Male	cutaneous	Metastasis	623	0	623	0	RAS.hot	RAS.hot.NF1.any	RAS.hot
TCGA-D3-A51T	59.84243345	Female	cutaneous	Metastasis	424	0	424	0	RAS.hot	RAS.hot	RAS.hot
TCGA-D3-A5GL	75.47862037	Male	cutaneous	Metastasis	1826.2	0	1826.2	0	triple.wt	triple.wt	triple.wt
TCGA-D3-A5GN	22.53571257	Female	cutaneous	Metastasis	1582	0	1582	0	BRAF.hot	BRAF.hot	BRAF.hot
TCGA-D3-A5GO	68.51886076	Male	cutaneous	Metastasis	1456	0	1456	0	RAS.hot	RAS.hot	RAS.hot
TCGA-D3-A5GR	37.35874111	Female	cutaneous	Metastasis	47	0	47	0	BRAF.hot	BRAF.hot	BRAF.hot
TCGA-D3-A5GS	58.5720446	Male	cutaneous	Metastasis	212	0	212	0	BRAF.hot	BRAF.hot	BRAF.hot
TCGA-D3-A5GT	43.69699583	Male	cutaneous	Primary Tumor	154	0	154	0	BRAF.hot	BRAF.hot	BRAF.hot
TCGA-D3-A5GU	44.90441282	Male	cutaneous	Metastasis	703	0	703	0	BRAF.hot	BRAF.hot	BRAF.hot
TCGA-D3-A8GB	49.02222496	Male	cutaneous	Metastasis	904	1	904	1	BRAF.hot	BRAF.hot	BRAF.hot
TCGA-D3-A8GC	53.16467826	Male	cutaneous	Metastasis	671	1	671	1	RAS.hot	RAS.hot	RAS.hot
TCGA-D3-A8GD	63.38528512	Female	cutaneous	Metastasis	311	0	311	0	BRAF.hot	BRAF.hot	BRAF.hot
TCGA-D3-A8GE	26.05666099	Male	cutaneous	Metastasis	462	0	462	0	triple.wt	triple.wt	triple.wt
TCGA-D3-A8GI	73.16235104	Male	cutaneous	Metastasis	127	1	127	1	RAS.hot	RAS.hot.NF1.any	RAS.hot.NF1.LoF
TCGA-D3-A8GJ	25.50634168	Male	cutaneous	Metastasis	1826.2	0	1826.2	0	BRAF.hot	BRAF.hot	BRAF.hot
TCGA-D3-A8GK	50.47879149	Male	cutaneous	Metastasis	1826.2	0	1826.2	0	RAS.hot	RAS.hot	RAS.hot
TCGA-D3-A8GL	47.84218704	Male	cutaneous	Metastasis	1184	1	1184	1	RAS.hot	RAS.hot	RAS.hot
TCGA-D3-A8GM	74.95841804	Male	cutaneous	Metastasis	1826.2	0	1826.2	0	triple.wt	triple.wt	triple.wt
TCGA-D3-A8GN	30.92739755	Female	NA	Metastasis	1826.2	0	1826.2	0	BRAF.hot	BRAF.hot	BRAF.hot
TCGA-D3-A8GO	NA	Female	NA	Metastasis	NA	1	NA	1	BRAF.hot	BRAF.hot	BRAF.hot
TCGA-D3-A8GP	81.48011253	Male	NA	Metastasis	1826.2	0	1826.2	0	triple.wt	triple.wt	triple.wt
TCGA-D3-A8GQ	68.13007796	Male	NA	Metastasis	348	1	348	1	RAS.hot	RAS.hot	RAS.hot
TCGA-D3-A8GR	65.01707769	Female	NA	Metastasis	169	1	169	1	RAS.hot	RAS.hot	RAS.hot
TCGA-D3-A8GS	60.12169997	Male	NA	Metastasis	732	1	732	1	BRAF.hot	BRAF.hot	BRAF.hot
TCGA-D3-A8GV	37.85430228	Male	cutaneous	Metastasis	619	1	619	1	BRAF.hot	BRAF.hot	BRAF.hot
TCGA-D9-A148	NA	Male	cutaneous	Metastasis	NA	0	NA	0	BRAF.hot	BRAF.hot	BRAF.hot
TCGA-D9-A149	NA	Female	cutaneous	Metastasis	NA	0	NA	0	triple.wt	triple.wt	triple.wt
TCGA-D9-A1JW	NA	Male	cutaneous	Metastasis	NA	NA	NA	0	triple.wt	triple.wt	triple.wt
TCGA-D9-A1JX	NA	Female	cutaneous	Metastasis	NA	0	NA	0	BRAF.hot	BRAF.hot	BRAF.hot
TCGA-D9-A1X3	NA	Male	cutaneous	Metastasis	NA	0	NA	0	triple.wt	triple.wt	triple.wt
TCGA-D9-A3Z1	66.84599958	Male	NA	Metastasis	122	0	122	0	RAS.hot	RAS.hot	RAS.hot
TCGA-D9-A3Z3	39.6996516	Female	cutaneous	Metastasis	88	0	88	0	BRAF.hot	BRAF.hot	BRAF.hot
TCGA-D9-A3Z4	54.07092548	Male	cutaneous	Primary Tumor	119	0	119	0	RAS.hot	RAS.hot	RAS.hot
TCGA-D9-A4Z2	50.56640451	Male	cutaneous	Primary Tumor	86	0	86	0	BRAF.hot	BRAF.hot	BRAF.hot
TCGA-D9-A4Z3	73.40876267	Female	cutaneous	Primary Tumor	104	0	104	0	RAS.hot	RAS.hot	RAS.hot
TCGA-D9-A4Z5	68.39017913	Male	cutaneous	NA	29	0	29	0	triple.wt	triple.wt	triple.wt
TCGA-D9-A4Z6	55.40428619	Male	cutaneous	Metastasis	174	0	174	0	triple.wt	triple.wt	triple.wt
TCGA-D9-A6EG	57.01417551	Male	cutaneous	Metastasis	444	NA	444	1	BRAF.hot	BRAF.hot	BRAF.hot
TCGA-DA-A1HV	75.44576548	Female	cutaneous	Metastasis	23	0	23	0	RAS.hot	RAS.hot	RAS.hot
TCGA-DA-A1HW	37.21363204	Female	cutaneous	Metastasis	52	0	52	0	BRAF.hot	BRAF.hot	BRAF.hot
TCGA-DA-A1HY	47.54923099	Male	cutaneous	Metastasis	1189	0	1189	0	BRAF.hot	BRAF.hot	BRAF.hot
TCGA-DA-A1I0	63.91917699	Male	cutaneous	Metastasis	26	0	26	0	BRAF.hot	BRAF.hot.NF1.any	BRAF.hot
TCGA-DA-A1I1	68.81181681	Male	cutaneous	Metastasis	96	0	96	0	RAS.hot	RAS.hot	RAS.hot
TCGA-DA-A1I2	58.53645181	Male	cutaneous	Metastasis	40	NA	40	NA	BRAF.hot	BRAF.hot	BRAF.hot
TCGA-DA-A1I4	54.07366339	Male	cutaneous	Metastasis	34	0	34	0	BRAF.hot	BRAF.hot	BRAF.hot
TCGA-DA-A1I5	32.65775478	Female	cutaneous	Metastasis	988	0	988	0	BRAF.hot	BRAF.hot	BRAF.hot
TCGA-DA-A1I7	64.84732746	Male	cutaneous	Metastasis	750	0	750	0	BRAF.hot	BRAF.hot	BRAF.hot
TCGA-DA-A1I8	66.1505712	Female	cutaneous	Metastasis	124	0	124	0	BRAF.hot	BRAF.hot	BRAF.hot
TCGA-DA-A1IA	37.23279739	Female	cutaneous	Metastasis	32	0	32	0	triple.wt	triple.wt	triple.wt
TCGA-DA-A1IB	69.13762774	Female	cutaneous	Metastasis	40	0	40	0	triple.wt	triple.wt	triple.wt
TCGA-DA-A1IC	86.86831352	Male	cutaneous	Metastasis	57	0	57	0	NF1.any	NF1.any	NF1.LoF
TCGA-DA-A3F3	53.21396059	Male	cutaneous	Metastasis	45	0	45	0	RAS.hot	RAS.hot	RAS.hot
TCGA-DA-A3F5	62.2052472	Male	cutaneous	Metastasis	57	0	57	0	BRAF.hot	BRAF.hot	BRAF.hot
TCGA-DA-A3F8	39.29717927	Male	cutaneous	Metastasis	85	0	85	0	BRAF.hot	BRAF.hot	BRAF.hot
TCGA-DA-A95V	86.72868026	Female	cutaneous	Metastasis	34	0	34	0	NF1.any	NF1.any	NF1.LoF
TCGA-DA-A95W	52.30771337	Male	NA	Metastasis	31	0	31	0	BRAF.hot	BRAF.hot	BRAF.hot
TCGA-DA-A95X	65.24706188	Male	cutaneous	Metastasis	31	0	31	0	RAS.hot	RAS.hot.NF1.any	RAS.hot.NF1.LoF
TCGA-DA-A95Y	69.41689426	Male	cutaneous	Metastasis	31	0	31	0	triple.wt	triple.wt	triple.wt
TCGA-DA-A95Z	87.16674538	Male	cutaneous	Metastasis	27	0	27	0	NF1.any	NF1.any	NF1.LoF
TCGA-DA-A960	74.20823152	Male	cutaneous	Metastasis	39	0	39	0	RAS.hot	RAS.hot	RAS.hot
TCGA-EB-A1NK	48.10228821	Male	cutaneous	Primary Tumor	16	0	16	0	RAS.hot	RAS.hot	RAS.hot
TCGA-EB-A24C	56.23387202	Male	cutaneous	Primary Tumor	14	0	14	0	BRAF.hot	BRAF.hot	BRAF.hot
TCGA-EB-A24D	72.38752336	Male	cutaneous	Primary Tumor	42	0	42	0	BRAF.hot	BRAF.hot	BRAF.hot
TCGA-EB-A299	63.85346722	Male	cutaneous	Primary Tumor	0	0	0	0	BRAF.hot	BRAF.hot	BRAF.hot
TCGA-EB-A3HV	37.54218088	Male	cutaneous	Primary Tumor	39	0	39	0	BRAF.hot	BRAF.hot	BRAF.hot
TCGA-EB-A3XB	63.2210107	Male	cutaneous	Primary Tumor	36	0	36	0	BRAF.hot	BRAF.hot	BRAF.hot
TCGA-EB-A3XC	74.26298966	Male	cutaneous	Primary Tumor	9	0	9	0	BRAF.hot	BRAF.hot	BRAF.hot
TCGA-EB-A3XD	53.20027105	Female	cutaneous	Primary Tumor	0	0	0	0	BRAF.hot	BRAF.hot	BRAF.hot
TCGA-EB-A3XE	77.06660643	Female	cutaneous	Primary Tumor	0	0	0	0	BRAF.hot	BRAF.hot	BRAF.hot
TCGA-EB-A3XF	57.24963552	Male	cutaneous	Primary Tumor	4	0	4	0	BRAF.hot	BRAF.hot	BRAF.hot
TCGA-EB-A3Y6	56.41457388	Female	cutaneous	Primary Tumor	16	0	16	0	BRAF.hot	BRAF.hot	BRAF.hot
TCGA-EB-A3Y7	86.57809537	Female	cutaneous	Primary Tumor	0	0	0	0	NF1.any	NF1.any	triple.wt
TCGA-EB-A41A	90.00047913	Male	cutaneous	Primary Tumor	8	0	8	0	NF1.any	NF1.any	NF1.LoF
TCGA-EB-A41B	76.65592038	Female	cutaneous	Primary Tumor	3	0	3	0	RAS.hot	RAS.hot	RAS.hot
TCGA-EB-A42Y	73.13497197	Female	cutaneous	Primary Tumor	6	0	6	0	triple.wt	triple.wt	triple.wt
TCGA-EB-A42Z	49.71217753	Male	cutaneous	Primary Tumor	12	0	12	0	BRAF.hot	BRAF.hot	BRAF.hot
TCGA-EB-A430	83.07905022	Male	cutaneous	Primary Tumor	0	0	0	0	BRAF.hot	BRAF.hot	BRAF.hot
TCGA-EB-A431	34.18003108	Male	cutaneous	Primary Tumor	52	0	52	0	BRAF.hot	BRAF.hot	BRAF.hot
TCGA-EB-A44N	59.20176321	Male	cutaneous	Primary Tumor	45	0	45	0	BRAF.hot	BRAF.hot	BRAF.hot
TCGA-EB-A44O	69.91793124	Male	cutaneous	Primary Tumor	5	0	5	0	RAS.hot	RAS.hot	RAS.hot
TCGA-EB-A44P	58.91702088	Female	cutaneous	Primary Tumor	7	0	7	0	BRAF.hot	BRAF.hot	BRAF.hot
TCGA-EB-A44Q	51.83405546	Female	cutaneous	Metastasis	6	0	6	0	RAS.hot	RAS.hot	RAS.hot
TCGA-EB-A44R	53.66571524	Male	cutaneous	Metastasis	6	0	6	0	RAS.hot	RAS.hot	RAS.hot
TCGA-EB-A4IQ	42.48136512	Female	cutaneous	Primary Tumor	4	0	4	0	triple.wt	triple.wt	triple.wt
TCGA-EB-A4IS	77.5238369	Male	cutaneous	Primary Tumor	0	0	0	0	BRAF.hot	BRAF.hot.NF1.any	BRAF.hot
TCGA-EB-A4OY	65.08826328	Female	cutaneous	Primary Tumor	0	0	0	0	triple.wt	triple.wt	triple.wt
TCGA-EB-A4OZ	41.99127977	Female	cutaneous	Primary Tumor	0	0	0	0	BRAF.hot	BRAF.hot	BRAF.hot
TCGA-EB-A4P0	82.75323929	Male	cutaneous	Primary Tumor	0	0	0	0	BRAF.hot	BRAF.hot	BRAF.hot
TCGA-EB-A4XL	56.08876295	Female	cutaneous	Primary Tumor	0	0	0	0	RAS.hot	RAS.hot	RAS.hot
TCGA-EB-A51B	53.78618315	Male	cutaneous	Primary Tumor	0	0	0	0	triple.wt	triple.wt	triple.wt
TCGA-EB-A550	75.44576548	Female	cutaneous	Primary Tumor	6	0	6	0	BRAF.hot	BRAF.hot	BRAF.hot
TCGA-EB-A551	78.4985318	Female	cutaneous	Primary Tumor	8	0	8	0	RAS.hot	RAS.hot	RAS.hot
TCGA-EB-A553	62.89519976	Male	cutaneous	Primary Tumor	13	0	13	0	BRAF.hot	BRAF.hot	BRAF.hot
TCGA-EB-A57M	56.66919923	Male	cutaneous	Primary Tumor	8	0	8	0	triple.wt	triple.wt	triple.wt
TCGA-EB-A5FP	65.28265467	Female	cutaneous	Primary Tumor	0	0	0	0	BRAF.hot	BRAF.hot	BRAF.hot
TCGA-EB-A5KH	57.39474459	Male	cutaneous	Metastasis	4	0	4	0	triple.wt	triple.wt	triple.wt
TCGA-EB-A5SE	73.82766244	Male	cutaneous	Primary Tumor	0	0	0	0	BRAF.hot	BRAF.hot	BRAF.hot
TCGA-EB-A5SF	78.77506041	Female	cutaneous	Primary Tumor	0	0	0	0	triple.wt	triple.wt	triple.wt
TCGA-EB-A5SG	61.19222161	Female	NA	Metastasis	0	0	0	0	RAS.hot	RAS.hot	RAS.hot
TCGA-EB-A5SH	62.93079256	Female	NA	Metastasis	0	0	0	0	triple.wt	triple.wt	triple.wt
TCGA-EB-A5UL	71.67292963	Male	cutaneous	Metastasis	0	0	0	0	RAS.hot	RAS.hot	RAS.hot
TCGA-EB-A5UM	48.91818449	Female	cutaneous	Primary Tumor	0	0	0	0	RAS.hot	RAS.hot	RAS.hot
TCGA-EB-A5UN	53.13182338	Male	cutaneous	Metastasis	2	0	2	0	BRAF.hot	BRAF.hot	BRAF.hot
TCGA-EB-A5VU	56.45016667	Male	cutaneous	Primary Tumor	4	0	4	0	RAS.hot	RAS.hot	RAS.hot
TCGA-EB-A5VV	75.46219293	Female	cutaneous	Metastasis	0	0	0	0	triple.wt	triple.wt	triple.wt
TCGA-EB-A6L9	56.2283962	Male	cutaneous	Metastasis	6	0	6	0	triple.wt	triple.wt	triple.wt
TCGA-EB-A6QY	71.7769701	Male	cutaneous	Primary Tumor	0	0	0	0	BRAF.hot	BRAF.hot	BRAF.hot
TCGA-EB-A6QZ	76.87495294	Female	cutaneous	Primary Tumor	0	0	0	0	BRAF.hot	BRAF.hot	BRAF.hot
TCGA-EB-A6R0	58.50085902	Female	cutaneous	Primary Tumor	0	0	0	0	BRAF.hot	BRAF.hot	BRAF.hot
TCGA-EB-A82B	58.17778599	Female	cutaneous	Primary Tumor	4	0	4	0	NF1.any	NF1.any	NF1.LoF
TCGA-EB-A82C	70.81048892	Female	cutaneous	Primary Tumor	4	0	4	0	NF1.any	NF1.any	NF1.LoF
TCGA-EB-A85I	66.82683423	Male	cutaneous	Primary Tumor	0	0	0	0	BRAF.hot	BRAF.hot	BRAF.hot
TCGA-EB-A85J	66.42983771	Female	cutaneous	Primary Tumor	0	0	0	0	RAS.hot	RAS.hot	RAS.hot
TCGA-EB-A97M	66.33401097	Male	cutaneous	Primary Tumor	11	0	11	0	triple.wt	triple.wt	triple.wt
TCGA-EE-A17X	56.33517458	Male	cutaneous	Metastasis	352	1	352	1	RAS.hot	RAS.hot.NF1.any	RAS.hot
TCGA-EE-A17Y	70.6051459	Male	cutaneous	Metastasis	321	1	321	1	BRAF.hot	BRAF.hot	BRAF.hot
TCGA-EE-A17Z	57.60830133	Male	cutaneous	Metastasis	192	1	192	1	triple.wt	triple.wt	triple.wt
TCGA-EE-A180	77.11315085	Male	cutaneous	Metastasis	247	1	247	1	NF1.any	NF1.any	NF1.LoF
TCGA-EE-A181	84.86142768	Female	cutaneous	Metastasis	34	0	34	1	NF1.any	NF1.any	NF1.LoF
TCGA-EE-A182	85.21461769	Female	cutaneous	Metastasis	41	1	41	1	NF1.any	NF1.any	NF1.LoF
TCGA-EE-A183	49.92573427	Male	cutaneous	Metastasis	371	1	371	1	BRAF.hot	BRAF.hot	BRAF.hot
TCGA-EE-A184	77.65799435	Male	cutaneous	Metastasis	156	NA	156	1	RAS.hot	RAS.hot	RAS.hot
TCGA-EE-A185	55.45630643	Female	cutaneous	Metastasis	131	1	131	1	RAS.hot	RAS.hot	RAS.hot
TCGA-EE-A20B	73.05557267	Female	cutaneous	Metastasis	1097	0	1097	0	BRAF.hot	BRAF.hot	BRAF.hot
TCGA-EE-A20C	71.53877219	Male	cutaneous	Metastasis	132	1	132	1	RAS.hot	RAS.hot.NF1.any	RAS.hot
TCGA-EE-A20F	59.34413438	Male	cutaneous	Metastasis	96	0	96	0	BRAF.hot	BRAF.hot	BRAF.hot
TCGA-EE-A20H	69.30737797	Male	cutaneous	Metastasis	280	1	280	1	BRAF.hot	BRAF.hot	BRAF.hot
TCGA-EE-A20I	80.10842112	Male	cutaneous	Metastasis	36	1	36	1	triple.wt	triple.wt	triple.wt
TCGA-EE-A29A	73.31841174	Male	cutaneous	Metastasis	243	1	243	1	BRAF.hot	BRAF.hot	BRAF.hot
TCGA-EE-A29B	73.29103267	Male	cutaneous	Metastasis	301	0	301	0	RAS.hot	RAS.hot	RAS.hot
TCGA-EE-A29C	21.38305372	Male	cutaneous	Metastasis	1155	0	1155	0	BRAF.hot	BRAF.hot	BRAF.hot
TCGA-EE-A29D	87.27352375	Male	cutaneous	Metastasis	339	NA	339	1	triple.wt	triple.wt	triple.wt
TCGA-EE-A29E	54.73349898	Male	cutaneous	Metastasis	1175	0	1175	0	BRAF.hot	BRAF.hot	BRAF.hot
TCGA-EE-A29G	59.12783972	Male	cutaneous	Metastasis	260	1	260	1	RAS.hot	RAS.hot	RAS.hot
TCGA-EE-A29H	61.32090324	Female	cutaneous	Metastasis	134	0	134	0	BRAF.hot	BRAF.hot	BRAF.hot
TCGA-EE-A29L	79.04337529	Male	cutaneous	Metastasis	33	NA	33	1	RAS.hot	RAS.hot.NF1.any	RAS.hot.NF1.LoF
TCGA-EE-A29M	35.24781481	Female	cutaneous	Metastasis	825	0	825	0	BRAF.hot	BRAF.hot	BRAF.hot
TCGA-EE-A29N	79.62381158	Male	cutaneous	Metastasis	289	1	289	1	NF1.any	NF1.any	NF1.LoF
TCGA-EE-A29P	77.34313504	Female	cutaneous	Metastasis	366	0	366	0	BRAF.hot	BRAF.hot	BRAF.hot
TCGA-EE-A29Q	73.20341965	Female	cutaneous	Metastasis	246	0	246	0	RAS.hot	RAS.hot	RAS.hot
TCGA-EE-A29R	49.35898752	Female	cutaneous	Metastasis	269	0	269	0	RAS.hot	RAS.hot	RAS.hot
TCGA-EE-A29S	83.4623572	Male	cutaneous	Metastasis	304	0	304	0	RAS.hot	RAS.hot	RAS.hot
TCGA-EE-A29T	79.68678344	Female	cutaneous	Metastasis	197	0	197	0	BRAF.hot	BRAF.hot	BRAF.hot
TCGA-EE-A29V	87.07913236	Male	cutaneous	Metastasis	74	1	74	1	RAS.hot	RAS.hot.NF1.any	RAS.hot.NF1.LoF
TCGA-EE-A29W	55.71640759	Male	cutaneous	Metastasis	264	0	264	0	BRAF.hot	BRAF.hot	BRAF.hot
TCGA-EE-A29X	59.30854159	Female	cutaneous	Metastasis	246	1	246	1	RAS.hot	RAS.hot	RAS.hot
TCGA-EE-A2A0	80.4917281	Female	cutaneous	Metastasis	344	1	344	1	triple.wt	triple.wt	triple.wt
TCGA-EE-A2A1	51.31385312	Male	cutaneous	Metastasis	769	0	769	0	RAS.hot	RAS.hot	RAS.hot
TCGA-EE-A2A2	71.36080823	Male	cutaneous	Metastasis	727	0	727	0	RAS.hot	RAS.hot.NF1.any	RAS.hot
TCGA-EE-A2A5	46.38562051	Male	cutaneous	Metastasis	294	1	294	1	RAS.hot	RAS.hot	RAS.hot
TCGA-EE-A2A6	47.8257596	Male	cutaneous	Metastasis	272	0	272	0	BRAF.hot	BRAF.hot	BRAF.hot
TCGA-EE-A2GB	52.3597336	Male	cutaneous	Metastasis	1198	0	1198	0	BRAF.hot	BRAF.hot	BRAF.hot
TCGA-EE-A2GC	85.12700466	Male	cutaneous	Metastasis	308	0	308	0	NF1.any	NF1.any	NF1.LoF
TCGA-EE-A2GD	83.63484534	Female	cutaneous	Metastasis	547	0	547	0	RAS.hot	RAS.hot	RAS.hot
TCGA-EE-A2GE	53.18658152	Male	cutaneous	Metastasis	1062	0	1062	0	BRAF.hot	BRAF.hot	BRAF.hot
TCGA-EE-A2GH	48.23918356	Male	cutaneous	Metastasis	644	0	644	0	BRAF.hot	BRAF.hot	BRAF.hot
TCGA-EE-A2GI	41.24656906	Male	cutaneous	Metastasis	119	0	119	0	NF1.any	NF1.any	NF1.LoF
TCGA-EE-A2GJ	89.60622052	Male	cutaneous	Metastasis	591	0	591	0	RAS.hot	RAS.hot	RAS.hot
TCGA-EE-A2GK	49.43838683	Female	cutaneous	Metastasis	487	0	487	0	triple.wt	triple.wt	triple.wt
TCGA-EE-A2GL	43.92424211	Female	cutaneous	Metastasis	331	0	331	0	RAS.hot	RAS.hot	RAS.hot
TCGA-EE-A2GM	74.32322361	Female	cutaneous	Metastasis	861	0	861	0	RAS.hot	RAS.hot	RAS.hot
TCGA-EE-A2GN	72.33824103	Male	cutaneous	Metastasis	1029	0	1029	0	RAS.hot	RAS.hot	RAS.hot
TCGA-EE-A2GO	72.06718824	Female	cutaneous	Metastasis	938	0	938	0	RAS.hot	RAS.hot.NF1.any	RAS.hot
TCGA-EE-A2GP	81.47737462	Male	cutaneous	Metastasis	165	1	165	1	RAS.hot	RAS.hot	RAS.hot
TCGA-EE-A2GR	79.15289157	Male	cutaneous	Metastasis	35	0	35	0	NF1.any	NF1.any	NF1.LoF
TCGA-EE-A2GS	32.07731849	Female	cutaneous	Metastasis	396	0	396	0	BRAF.hot	BRAF.hot	BRAF.hot
TCGA-EE-A2GT	78.48210436	Male	cutaneous	Metastasis	294	0	294	0	BRAF.hot	BRAF.hot	BRAF.hot
TCGA-EE-A2GU	69.98911682	Female	cutaneous	Metastasis	264	0	264	0	RAS.hot	RAS.hot	RAS.hot
TCGA-EE-A2M5	50.21321451	Male	cutaneous	Metastasis	269	1	269	1	BRAF.hot	BRAF.hot	BRAF.hot
TCGA-EE-A2M6	64.35998001	Male	cutaneous	Metastasis	1826.2	0	1826.2	0	BRAF.hot	BRAF.hot	BRAF.hot
TCGA-EE-A2M7	68.90216774	Male	cutaneous	Metastasis	82	1	82	1	BRAF.hot	BRAF.hot	BRAF.hot
TCGA-EE-A2M8	55.36321759	Female	cutaneous	Metastasis	188	1	188	1	BRAF.hot	BRAF.hot	BRAF.hot
TCGA-EE-A2MC	74.73938548	Male	cutaneous	Metastasis	1445	0	1445	1	RAS.hot	RAS.hot	RAS.hot
TCGA-EE-A2MD	56.07507341	Male	cutaneous	Metastasis	290	1	290	1	RAS.hot	RAS.hot	RAS.hot
TCGA-EE-A2ME	57.73150715	Male	cutaneous	Metastasis	896	1	896	1	BRAF.hot	BRAF.hot	BRAF.hot
TCGA-EE-A2MF	61.33733068	Female	cutaneous	Metastasis	83	1	83	1	RAS.hot	RAS.hot	RAS.hot
TCGA-EE-A2MG	27.92117566	Male	cutaneous	Metastasis	1346	1	1346	1	BRAF.hot	BRAF.hot	BRAF.hot
TCGA-EE-A2MH	66.80219306	Male	cutaneous	Metastasis	242	1	242	1	BRAF.hot	BRAF.hot	BRAF.hot
TCGA-EE-A2MI	59.30854159	Male	cutaneous	Metastasis	443	1	443	1	NF1.any	NF1.any	triple.wt
TCGA-EE-A2MJ	63.1032807	Male	cutaneous	Metastasis	1826.2	0	1826.2	0	NF1.any	NF1.any	NF1.LoF
TCGA-EE-A2MK	21.44876349	Female	cutaneous	Metastasis	1826.2	0	1826.2	0	BRAF.hot	BRAF.hot	BRAF.hot
TCGA-EE-A2ML	43.5655763	Male	cutaneous	Metastasis	1826.2	0	1826.2	0	RAS.hot	RAS.hot	RAS.hot
TCGA-EE-A2MM	72.65036243	Female	cutaneous	Metastasis	1704	1	1704	1	RAS.hot	RAS.hot	RAS.hot
TCGA-EE-A2MN	59.91909485	Male	cutaneous	Metastasis	763	1	763	1	RAS.hot	RAS.hot	RAS.hot
TCGA-EE-A2MP	52.61162105	Female	cutaneous	Metastasis	821	0	821	0	BRAF.hot	BRAF.hot	BRAF.hot
TCGA-EE-A2MQ	72.78451987	Female	cutaneous	Metastasis	657	1	657	1	BRAF.hot	BRAF.hot	BRAF.hot
TCGA-EE-A2MR	67.85354935	Male	cutaneous	Metastasis	902	0	902	0	triple.wt	triple.wt	triple.wt
TCGA-EE-A2MS	81.56498765	Male	cutaneous	Metastasis	826	0	826	0	NF1.any	NF1.any	triple.wt
TCGA-EE-A2MT	47.45340425	Male	cutaneous	Metastasis	701	0	701	0	RAS.hot	RAS.hot.NF1.any	RAS.hot.NF1.LoF
TCGA-EE-A2MU	75.80716921	Male	cutaneous	Metastasis	169	0	169	0	RAS.hot	RAS.hot	RAS.hot
TCGA-EE-A3AA	47.08104889	Male	cutaneous	Metastasis	1826.2	0	1826.2	0	BRAF.hot	BRAF.hot	BRAF.hot
TCGA-EE-A3AB	30.26482406	Male	cutaneous	Metastasis	1826.2	0	1826.2	0	BRAF.hot	BRAF.hot	BRAF.hot
TCGA-EE-A3AC	47.41781145	Male	NA	Metastasis	786	0	786	0	RAS.hot	RAS.hot	RAS.hot
TCGA-EE-A3AD	50.62663847	Male	NA	Metastasis	112	0	112	0	BRAF.hot	BRAF.hot	BRAF.hot
TCGA-EE-A3AE	54.64041014	Female	cutaneous	Metastasis	72	0	72	0	NF1.any	NF1.any	NF1.LoF
TCGA-EE-A3AF	48.54582914	Female	NA	Metastasis	420	1	420	1	BRAF.hot	BRAF.hot	BRAF.hot
TCGA-EE-A3AG	25.7089468	Male	cutaneous	Metastasis	485	0	485	0	BRAF.hot	BRAF.hot	BRAF.hot
TCGA-EE-A3AH	40.58399556	Male	cutaneous	Metastasis	387	1	387	1	BRAF.hot	BRAF.hot	BRAF.hot
TCGA-EE-A3J3	56.35981574	Male	cutaneous	Metastasis	98	1	98	1	BRAF.hot	BRAF.hot	BRAF.hot
TCGA-EE-A3J4	81.34869299	Male	cutaneous	Metastasis	697	1	697	1	BRAF.hot	BRAF.hot	BRAF.hot
TCGA-EE-A3J5	73.08295174	Male	cutaneous	Metastasis	657	1	657	1	NF1.any	NF1.any	NF1.LoF
TCGA-EE-A3J7	47.05914564	Male	cutaneous	Metastasis	657	0	657	0	RAS.hot	RAS.hot	RAS.hot
TCGA-EE-A3J8	60.89378974	Male	cutaneous	Metastasis	491	0	491	1	RAS.hot	RAS.hot	RAS.hot
TCGA-EE-A3JA	47.56292053	Male	cutaneous	Metastasis	676	1	676	1	RAS.hot	RAS.hot	RAS.hot
TCGA-EE-A3JB	77.37051411	Female	cutaneous	Metastasis	29	0	29	0	BRAF.hot	BRAF.hot	BRAF.hot
TCGA-EE-A3JD	70.99392869	Male	cutaneous	Metastasis	832	1	832	1	NF1.any	NF1.any	triple.wt
TCGA-EE-A3JE	77.93452295	Male	cutaneous	Metastasis	14	0	14	0	BRAF.hot	BRAF.hot	BRAF.hot
TCGA-EE-A3JH	61.66861743	Male	cutaneous	Metastasis	424	0	424	0	BRAF.hot	BRAF.hot	BRAF.hot
TCGA-EE-A3JI	58.36396367	Male	cutaneous	Metastasis	1022	0	1022	0	RAS.hot	RAS.hot	RAS.hot
TCGA-ER-A193	62.15596487	Male	cutaneous	Metastasis	955	1	955	1	BRAF.hot	BRAF.hot	BRAF.hot
TCGA-ER-A194	77.35408667	Male	cutaneous	Primary Tumor	1276	1	1276	1	RAS.hot	RAS.hot.NF1.any	RAS.hot
TCGA-ER-A195	47.80385634	Male	cutaneous	Metastasis	566	1	566	1	RAS.hot	RAS.hot	RAS.hot
TCGA-ER-A196	64.4311656	Female	cutaneous	Primary Tumor	477	0	477	0	triple.wt	triple.wt	triple.wt
TCGA-ER-A197	83.4623572	Female	cutaneous	NA	394	1	394	1	triple.wt	triple.wt	triple.wt
TCGA-ER-A198	46.31443493	Male	cutaneous	Metastasis	1168	1	1168	1	BRAF.hot	BRAF.hot	BRAF.hot
TCGA-ER-A199	86.97235398	Female	NA	Metastasis	174	1	174	1	RAS.hot	RAS.hot	RAS.hot
TCGA-ER-A19A	79.96878786	Male	cutaneous	Metastasis	1826.2	0	1826.2	0	NF1.any	NF1.any	triple.wt
TCGA-ER-A19B	48.36238937	Male	cutaneous	Metastasis	766	1	766	1	BRAF.hot	BRAF.hot	BRAF.hot
TCGA-ER-A19C	81.46642299	Male	cutaneous	Metastasis	115	1	115	1	BRAF.hot	BRAF.hot	BRAF.hot
TCGA-ER-A19D	47.21246843	Female	cutaneous	Metastasis	107	1	107	1	RAS.hot	RAS.hot	RAS.hot
TCGA-ER-A19E	36.49903831	Female	cutaneous	Metastasis	362	1	362	1	BRAF.hot	BRAF.hot	BRAF.hot
TCGA-ER-A19F	83.88947069	Male	cutaneous	Metastasis	338	0	338	1	NF1.any	NF1.any	triple.wt
TCGA-ER-A19G	61.67956905	Female	cutaneous	Metastasis	1826.2	0	1826.2	0	BRAF.hot	BRAF.hot	BRAF.hot
TCGA-ER-A19H	50.67318289	Male	cutaneous	Metastasis	1061	0	1061	1	BRAF.hot	BRAF.hot	BRAF.hot
TCGA-ER-A19J	54.21329665	Male	cutaneous	Metastasis	128	1	128	1	BRAF.hot	BRAF.hot	BRAF.hot
TCGA-ER-A19K	79.25145622	Female	cutaneous	Primary Tumor	439	1	439	1	BRAF.hot	BRAF.hot	BRAF.hot
TCGA-ER-A19L	45.59162748	Male	cutaneous	Metastasis	409	1	409	1	triple.wt	triple.wt	triple.wt
TCGA-ER-A19M	39.11647741	Male	cutaneous	Metastasis	870	1	870	1	BRAF.hot	BRAF.hot	BRAF.hot
TCGA-ER-A19N	47.85861448	Male	cutaneous	Metastasis	1304	0	1304	1	RAS.hot	RAS.hot	RAS.hot
TCGA-ER-A19O	56.91561086	Male	cutaneous	Metastasis	NA	1	NA	1	BRAF.hot	BRAF.hot	BRAF.hot
TCGA-ER-A19P	58.55287925	Female	cutaneous	Metastasis	1055	1	1055	1	BRAF.hot	BRAF.hot	BRAF.hot
TCGA-ER-A19Q	40.80850394	Female	cutaneous	Metastasis	291	1	291	1	BRAF.hot	BRAF.hot	BRAF.hot
TCGA-ER-A19S	81.14882578	Female	cutaneous	Metastasis	1097	0	1097	0	BRAF.hot	BRAF.hot	BRAF.hot
TCGA-ER-A19W	59.68089694	Female	cutaneous	Metastasis	539	1	539	1	RAS.hot	RAS.hot	RAS.hot
TCGA-ER-A1A1	58.19695134	Male	cutaneous	Metastasis	1826.2	0	1826.2	0	triple.wt	triple.wt	triple.wt
TCGA-ER-A2NB	57.66579738	Male	cutaneous	Primary Tumor	362	0	362	0	RAS.hot	RAS.hot	RAS.hot
TCGA-ER-A2NC	53.54250943	Male	cutaneous	Metastasis	359	1	359	1	BRAF.hot.RAS.hot	BRAF.hot.RAS.hot	BRAF.hot.RAS.hot
TCGA-ER-A2ND	58.91975879	Female	cutaneous	Metastasis	57	1	57	1	BRAF.hot	BRAF.hot	BRAF.hot
TCGA-ER-A2NE	40.59220929	Male	NA	Metastasis	46	1	46	1	RAS.hot	RAS.hot	RAS.hot
TCGA-ER-A2NG	45.09332841	Female	cutaneous	Metastasis	384	0	384	0	BRAF.hot	BRAF.hot	BRAF.hot
TCGA-ER-A2NH	51.5766922	Male	cutaneous	Metastasis	357	0	357	0	RAS.hot	RAS.hot	RAS.hot
TCGA-ER-A3ES	45.46294585	Male	NA	Metastasis	275	1	275	1	triple.wt	triple.wt	triple.wt
TCGA-ER-A3ET	70.89262613	Female	cutaneous	Metastasis	200	0	200	0	triple.wt	triple.wt	triple.wt
TCGA-ER-A3EV	57.76709994	Male	NA	Metastasis	684	1	684	1	triple.wt	triple.wt	triple.wt
TCGA-ER-A3PL	32.82750501	Male	cutaneous	Metastasis	52	0	52	0	BRAF.hot	BRAF.hot	BRAF.hot
TCGA-ER-A42H	77.27468737	Male	cutaneous	Primary Tumor	312	1	312	1	triple.wt	triple.wt	triple.wt
TCGA-ER-A42K	40.14593044	Female	cutaneous	Metastasis	171	0	171	0	BRAF.hot	BRAF.hot	BRAF.hot
TCGA-ER-A42L	58.51728646	Male	cutaneous	Metastasis	423	0	423	0	BRAF.hot	BRAF.hot	BRAF.hot
TCGA-FR-A2OS	49.61635078	Female	cutaneous	Primary Tumor	368	1	368	1	triple.wt	triple.wt	triple.wt
TCGA-FR-A3R1	69.18964797	Male	cutaneous	Primary Tumor	307	0	307	0	NF1.any	NF1.any	NF1.LoF
TCGA-FR-A3YN	50.77722335	Male	NA	Metastasis	181	0	181	0	RAS.hot	RAS.hot	RAS.hot
TCGA-FR-A3YO	NA	Female	NA	Metastasis	NA	0	NA	0	BRAF.hot	BRAF.hot	BRAF.hot
TCGA-FR-A44A	36.68247808	Female	NA	Metastasis	1826.2	0	1826.2	0	BRAF.hot	BRAF.hot	BRAF.hot
TCGA-FR-A69P	34.71392294	Female	NA	Metastasis	149	0	149	0	RAS.hot	RAS.hot	RAS.hot
TCGA-FR-A726	90.08809216	Male	cutaneous	Primary Tumor	232	0	232	0	NF1.any	NF1.any	NF1.LoF
TCGA-FR-A728	54.6267206	Female	cutaneous	Primary Tumor	231	0	231	0	BRAF.hot	BRAF.hot	BRAF.hot
TCGA-FR-A729	55.38512084	Female	NA	Metastasis	204	0	204	0	BRAF.hot	BRAF.hot	BRAF.hot
TCGA-FR-A7U8	51.19338522	Male	NA	Metastasis	109	0	109	0	RAS.hot	RAS.hot	RAS.hot
TCGA-FR-A7U9	63.77954373	Female	cutaneous	Metastasis	163	0	163	0	NF1.any	NF1.any	NF1.LoF
TCGA-FR-A7UA	67.87819052	Female	NA	Metastasis	41	0	41	0	BRAF.hot	BRAF.hot	BRAF.hot
TCGA-FR-A8YC	81.23917671	Male	NA	Metastasis	67	1	67	1	NF1.any	NF1.any	NF1.LoF
TCGA-FR-A8YD	58.9608274	Female	NA	Metastasis	143	0	143	0	NF1.any	NF1.any	NF1.LoF
TCGA-FR-A8YE	49.09067264	Male	NA	Metastasis	100	0	100	0	BRAF.hot	BRAF.hot	BRAF.hot
TCGA-FS-A1YW	64.92946467	Male	cutaneous	Metastasis	1826.2	0	1826.2	0	RAS.hot	RAS.hot	RAS.hot
TCGA-FS-A1YX	43.14941443	Female	cutaneous	Metastasis	105	1	105	1	BRAF.hot	BRAF.hot	BRAF.hot
TCGA-FS-A1YY	73.96181989	Female	cutaneous	Metastasis	335	1	335	1	BRAF.hot	BRAF.hot	BRAF.hot
TCGA-FS-A1Z0	47.24258541	Female	cutaneous	Metastasis	724	1	724	1	RAS.hot	RAS.hot	RAS.hot
TCGA-FS-A1Z3	72.93236685	Female	cutaneous	Metastasis	433	1	433	1	RAS.hot	RAS.hot.NF1.any	RAS.hot
TCGA-FS-A1Z4	63.83156396	Male	cutaneous	Metastasis	472	1	472	1	triple.wt	triple.wt	triple.wt
TCGA-FS-A1Z7	20.0058865	Male	cutaneous	Metastasis	223	1	223	1	BRAF.hot	BRAF.hot	BRAF.hot
TCGA-FS-A1ZA	47.4369768	Female	cutaneous	Metastasis	222	1	222	1	NF1.any	NF1.any	NF1.LoF
TCGA-FS-A1ZB	61.18126998	Male	cutaneous	Metastasis	103	1	103	1	RAS.hot	RAS.hot	RAS.hot
TCGA-FS-A1ZC	79.65392855	Male	cutaneous	Metastasis	620	1	620	1	BRAF.hot	BRAF.hot	BRAF.hot
TCGA-FS-A1ZD	67.68653703	Male	cutaneous	Metastasis	250	1	250	1	BRAF.hot	BRAF.hot	BRAF.hot
TCGA-FS-A1ZE	41.75034395	Male	cutaneous	Metastasis	594	0	594	0	RAS.hot	RAS.hot	RAS.hot
TCGA-FS-A1ZF	78.36985017	Female	cutaneous	Metastasis	337	1	337	1	BRAF.hot	BRAF.hot	BRAF.hot
TCGA-FS-A1ZG	61.13472556	Female	cutaneous	Metastasis	218	1	218	1	RAS.hot	RAS.hot	RAS.hot
TCGA-FS-A1ZH	71.97683731	Female	cutaneous	Metastasis	939	1	939	1	BRAF.hot	BRAF.hot	BRAF.hot
TCGA-FS-A1ZJ	78.09605947	Female	cutaneous	Metastasis	393	1	393	1	triple.wt	triple.wt	triple.wt
TCGA-FS-A1ZK	68.9268089	Male	cutaneous	Metastasis	392	1	392	1	RAS.hot	RAS.hot	RAS.hot
TCGA-FS-A1ZM	78.98587924	Male	cutaneous	Metastasis	1441	0	1441	0	BRAF.hot	BRAF.hot	BRAF.hot
TCGA-FS-A1ZN	43.50534234	Male	cutaneous	Primary Tumor	730	1	730	1	BRAF.hot	BRAF.hot	BRAF.hot
TCGA-FS-A1ZP	54.38578479	Male	cutaneous	Metastasis	1584	1	1584	1	RAS.hot	RAS.hot.NF1.any	RAS.hot.NF1.LoF
TCGA-FS-A1ZQ	42.15829209	Male	cutaneous	Metastasis	263	1	263	1	RAS.hot	RAS.hot	RAS.hot
TCGA-FS-A1ZR	36.69890552	Male	cutaneous	Metastasis	268	1	268	1	BRAF.hot	BRAF.hot	BRAF.hot
TCGA-FS-A1ZS	62.54474767	Male	cutaneous	Metastasis	1495	0	1495	0	BRAF.hot	BRAF.hot	BRAF.hot
TCGA-FS-A1ZT	56.5788483	Male	cutaneous	Metastasis	1236	0	1236	0	RAS.hot	RAS.hot	RAS.hot
TCGA-FS-A1ZU	72.28074498	Female	cutaneous	Metastasis	264	1	264	1	triple.wt	triple.wt	triple.wt
TCGA-FS-A1ZW	67.78783959	Male	cutaneous	Metastasis	833	0	833	0	RAS.hot	RAS.hot	RAS.hot
TCGA-FS-A1ZY	73.91253756	Male	cutaneous	Metastasis	25	1	25	1	RAS.hot	RAS.hot	RAS.hot
TCGA-FS-A1ZZ	55.84235131	Female	cutaneous	Metastasis	159	1	159	1	NF1.any	NF1.any	NF1.LoF
TCGA-FS-A4F0	69.6687817	Female	cutaneous	Metastasis	1638	0	1638	0	triple.wt	triple.wt	triple.wt
TCGA-FS-A4F2	50.29808963	Female	cutaneous	Metastasis	98	1	98	1	RAS.hot	RAS.hot	RAS.hot
TCGA-FS-A4F4	69.72627775	Male	cutaneous	Metastasis	224	1	224	1	NF1.any	NF1.any	NF1.LoF
TCGA-FS-A4F5	77.78941388	Female	cutaneous	Metastasis	874	1	874	1	RAS.hot	RAS.hot	RAS.hot
TCGA-FS-A4F8	65.77274003	Male	cutaneous	Metastasis	432	1	432	1	BRAF.hot	BRAF.hot	BRAF.hot
TCGA-FS-A4F9	80.42328042	Male	cutaneous	Metastasis	328	0	328	0	RAS.hot	RAS.hot	RAS.hot
TCGA-FS-A4FB	47.98729611	Female	NA	Metastasis	182	1	182	1	BRAF.hot	BRAF.hot	BRAF.hot
TCGA-FS-A4FC	78.82708064	Female	cutaneous	Metastasis	195	0	195	0	RAS.hot	RAS.hot	RAS.hot
TCGA-FS-A4FD	45.7942326	Male	NA	Metastasis	69	0	69	0	RAS.hot	RAS.hot	RAS.hot
TCGA-FW-A3I3	59.49745717	Female	NA	Metastasis	6	0	6	0	NF1.any	NF1.any	NF1.LoF
TCGA-FW-A3R5	69.91245542	Male	cutaneous	Metastasis	30	0	30	0	NF1.any	NF1.any	NF1.LoF
TCGA-FW-A3TU	76.74627131	Female	cutaneous	Metastasis	4	0	4	0	NF1.any	NF1.any	NF1.LoF
TCGA-FW-A3TV	57.41938575	Female	cutaneous	Metastasis	5	0	5	0	BRAF.hot	BRAF.hot	BRAF.hot
TCGA-FW-A5DX	71.36902195	Male	cutaneous	Primary Tumor	48	0	48	0	BRAF.hot	BRAF.hot	BRAF.hot
TCGA-FW-A5DY	48.70736565	Female	cutaneous	Metastasis	13	0	13	0	BRAF.hot	BRAF.hot	BRAF.hot
TCGA-GF-A2C7	NA	Male	cutaneous	Primary Tumor	NA	NA	NA	0	BRAF.hot	BRAF.hot	BRAF.hot
TCGA-GF-A3OT	58.47895576	Female	cutaneous	Metastasis	301	0	301	0	RAS.hot	RAS.hot	RAS.hot
TCGA-GF-A4EO	74.23561059	Female	cutaneous	Metastasis	220	0	220	0	BRAF.hot	BRAF.hot.NF1.any	BRAF.hot
TCGA-GF-A6C8	62.33392883	Female	cutaneous	Metastasis	26	0	26	0	BRAF.hot	BRAF.hot	BRAF.hot
TCGA-GF-A6C9	78.79148785	Male	NA	Metastasis	353	0	353	0	BRAF.hot	BRAF.hot	BRAF.hot
TCGA-GF-A769	39.16302183	Male	cutaneous	Primary Tumor	1070	1	1070	1	BRAF.hot	BRAF.hot	BRAF.hot
TCGA-GN-A262	55.16061247	Female	cutaneous	Metastasis	756	0	756	0	BRAF.hot	BRAF.hot	BRAF.hot
TCGA-GN-A263	24.50974353	Male	cutaneous	Primary Tumor	467	1	467	1	BRAF.hot	BRAF.hot	BRAF.hot
TCGA-GN-A264	68.14102959	Male	cutaneous	Metastasis	953	1	953	1	triple.wt	triple.wt	triple.wt
TCGA-GN-A265	53.96962292	Male	cutaneous	Metastasis	1826.2	0	1826.2	0	BRAF.hot	BRAF.hot	BRAF.hot
TCGA-GN-A266	45.05499771	Male	cutaneous	Metastasis	308	1	308	1	NF1.any	NF1.any	NF1.LoF
TCGA-GN-A267	42.49505466	Male	cutaneous	Metastasis	494	1	494	1	RAS.hot	RAS.hot	RAS.hot
TCGA-GN-A268	87.25983422	Female	cutaneous	Metastasis	469	1	469	1	RAS.hot	RAS.hot	RAS.hot
TCGA-GN-A269	70.04387496	Male	cutaneous	Primary Tumor	170	1	170	1	NF1.any	NF1.any	triple.wt
TCGA-GN-A26A	65.45240491	Female	cutaneous	Metastasis	370	1	370	1	BRAF.hot	BRAF.hot	BRAF.hot
TCGA-GN-A26C	77.83048249	Male	cutaneous	Primary Tumor	730	1	730	1	NF1.any	NF1.any	NF1.LoF
TCGA-GN-A26D	74.61070385	Female	cutaneous	Metastasis	447	0	447	0	triple.wt	triple.wt	triple.wt
TCGA-GN-A4U3	37.02745436	Male	cutaneous	Metastasis	1058	0	1058	0	RAS.hot	RAS.hot	RAS.hot
TCGA-GN-A4U4	73.38412151	Male	cutaneous	Metastasis	742	0	742	0	RAS.hot	RAS.hot	RAS.hot
TCGA-GN-A4U5	61.60016975	Female	cutaneous	Primary Tumor	707	0	707	0	BRAF.hot	BRAF.hot	BRAF.hot
TCGA-GN-A4U7	56.41731179	Female	cutaneous	Metastasis	118	0	118	0	BRAF.hot	BRAF.hot	BRAF.hot
TCGA-GN-A4U8	54.76635386	Male	cutaneous	Metastasis	360	0	360	0	BRAF.hot	BRAF.hot	BRAF.hot
TCGA-GN-A4U9	71.67292963	Male	cutaneous	Metastasis	324	0	324	0	RAS.hot	RAS.hot	RAS.hot
TCGA-GN-A8LK	73.39781104	Male	cutaneous	Metastasis	441	1	441	1	NF1.any	NF1.any	NF1.LoF
TCGA-GN-A8LL	69.01989774	Female	cutaneous	Metastasis	441	1	441	1	triple.wt	triple.wt	triple.wt
TCGA-GN-A8LN	68.16293285	Male	cutaneous	Primary Tumor	396	0	396	0	RAS.hot	RAS.hot	RAS.hot
TCGA-GN-A9SD	63.56598698	Female	cutaneous	Metastasis	441	1	441	1	BRAF.hot	BRAF.hot	BRAF.hot
TCGA-HR-A2OG	59.59602182	Female	cutaneous	Metastasis	7	0	7	0	RAS.hot	RAS.hot	RAS.hot
TCGA-HR-A2OH	50.46783986	Female	cutaneous	Metastasis	481	1	481	1	BRAF.hot	BRAF.hot	BRAF.hot
TCGA-HR-A5NC	90.00047913	Female	cutaneous	Primary Tumor	1000	0	1000	0	BRAF.hot	BRAF.hot	BRAF.hot
TCGA-IH-A3EA	62.19977138	Male	cutaneous	Primary Tumor	383	0	383	0	BRAF.hot	BRAF.hot	BRAF.hot
TCGA-LH-A9QB	54.49803897	Female	cutaneous	Metastasis	13	0	13	0	BRAF.hot	BRAF.hot	BRAF.hot
TCGA-OD-A75X	72.66405197	Male	cutaneous	Metastasis	336	0	336	0	BRAF.hot	BRAF.hot	BRAF.hot
TCGA-QB-A6FS	49.72312915	Male	NA	Metastasis	176	0	176	0	BRAF.hot	BRAF.hot	BRAF.hot
TCGA-QB-AA9O	73.94813035	Male	NA	Metastasis	549	1	549	1	RAS.hot	RAS.hot	RAS.hot
TCGA-RP-A690	66.94182632	Female	cutaneous	Metastasis	6	NA	6	0	triple.wt	triple.wt	triple.wt
TCGA-RP-A693	77.74013156	Male	cutaneous	Metastasis	10	0	10	0	triple.wt	triple.wt	triple.wt
TCGA-RP-A694	71.30605009	Male	cutaneous	Metastasis	21	0	21	0	triple.wt	triple.wt	triple.wt
TCGA-RP-A695	NA	Male	cutaneous	Metastasis	NA	0	NA	0	RAS.hot	RAS.hot	RAS.hot
TCGA-RP-A6K9	NA	Female	cutaneous	Metastasis	NA	0	NA	0	triple.wt	triple.wt	triple.wt
TCGA-W3-A824	67.33060912	Male	cutaneous	Metastasis	1826.2	0	1826.2	0	RAS.hot	RAS.hot	RAS.hot
TCGA-W3-A825	65.00065025	Female	cutaneous	Metastasis	273	1	273	1	RAS.hot	RAS.hot	RAS.hot
TCGA-W3-A828	71.50044149	Male	cutaneous	Metastasis	1826	NA	1826	1	NF1.any	NF1.any	NF1.LoF
TCGA-W3-AA1O	85.92099769	Male	NA	Metastasis	91	1	91	1	triple.wt	triple.wt	triple.wt
TCGA-W3-AA1Q	60.00123206	Male	cutaneous	Metastasis	1219	1	1219	1	BRAF.hot	BRAF.hot	BRAF.hot
TCGA-W3-AA1R	73.66612593	Male	cutaneous	Metastasis	1826.2	0	1826.2	0	BRAF.hot	BRAF.hot	BRAF.hot
TCGA-W3-AA1V	66.42162399	Male	cutaneous	Metastasis	334	1	334	1	NF1.any	NF1.any	NF1.LoF
TCGA-W3-AA1W	67.74950889	Male	cutaneous	Metastasis	1826.2	0	1826.2	0	BRAF.hot	BRAF.hot	BRAF.hot
TCGA-W3-AA21	28.91777381	Male	cutaneous	Metastasis	1826.2	0	1826.2	0	BRAF.hot	BRAF.hot	BRAF.hot
TCGA-WE-A8JZ	71.88374847	Male	cutaneous	Metastasis	360	0	360	0	RAS.hot	RAS.hot	RAS.hot
TCGA-WE-A8K1	77.20076388	Male	cutaneous	Metastasis	167	0	167	0	RAS.hot	RAS.hot	RAS.hot
TCGA-WE-A8K4	85.71839257	Male	cutaneous	Primary Tumor	306	0	306	0	NF1.any	NF1.any	triple.wt
TCGA-WE-A8K5	69.25261983	Male	cutaneous	Metastasis	197	0	197	0	BRAF.hot	BRAF.hot	BRAF.hot
TCGA-WE-A8K6	80.11663484	Male	cutaneous	Metastasis	216	0	216	0	BRAF.hot	BRAF.hot.NF1.any	BRAF.hot
TCGA-WE-A8ZM	76.79007783	Male	cutaneous	Metastasis	568	0	568	0	NF1.any	NF1.any	NF1.LoF
TCGA-WE-A8ZN	60.32704299	Male	cutaneous	Metastasis	371	0	371	0	RAS.hot	RAS.hot	RAS.hot
TCGA-WE-A8ZO	77.63061528	Female	cutaneous	Metastasis	399	0	399	0	RAS.hot	RAS.hot	RAS.hot
TCGA-WE-A8ZQ	52.84981896	Male	cutaneous	Metastasis	113	0	113	0	BRAF.hot	BRAF.hot	BRAF.hot
TCGA-WE-A8ZR	49.48766915	Male	cutaneous	Metastasis	109	0	109	0	BRAF.hot	BRAF.hot	BRAF.hot
TCGA-WE-A8ZT	25.70620889	Female	NA	Metastasis	104	0	104	0	BRAF.hot	BRAF.hot	BRAF.hot
TCGA-WE-A8ZX	45.89279725	Male	cutaneous	Metastasis	664	0	664	0	BRAF.hot	BRAF.hot	BRAF.hot
TCGA-WE-A8ZY	65.27991677	Male	cutaneous	Metastasis	163	0	163	0	RAS.hot	RAS.hot	RAS.hot
TCGA-WE-AA9Y	38.01310089	Male	cutaneous	Metastasis	33	0	33	0	triple.wt	triple.wt	triple.wt
TCGA-WE-AAA0	48.11050193	Male	cutaneous	Metastasis	607	0	607	0	BRAF.hot	BRAF.hot	BRAF.hot
TCGA-WE-AAA3	85.14617001	Female	cutaneous	Metastasis	59	0	59	0	RAS.hot	RAS.hot	RAS.hot
TCGA-WE-AAA4	56.95394156	Female	cutaneous	Metastasis	367	0	367	0	BRAF.hot	BRAF.hot	BRAF.hot
TCGA-XV-A9VZ	90.00321704	Female	cutaneous	Primary Tumor	9	0	9	0	triple.wt	triple.wt	triple.wt
TCGA-XV-A9W2	81.68819346	Male	cutaneous	Primary Tumor	12	0	12	0	RAS.hot	RAS.hot	RAS.hot
TCGA-XV-A9W5	51.3056394	Male	cutaneous	Primary Tumor	15	0	15	0	BRAF.hot	BRAF.hot	BRAF.hot
TCGA-XV-AAZV	56.25029946	Female	cutaneous	Primary Tumor	17	0	17	0	BRAF.hot	BRAF.hot	BRAF.hot
TCGA-XV-AAZW	62.36404581	Female	cutaneous	Primary Tumor	18	0	18	0	BRAF.hot	BRAF.hot	BRAF.hot
TCGA-XV-AAZY	76.49164596	Female	cutaneous	Primary Tumor	13	0	13	0	RAS.hot	RAS.hot	RAS.hot
TCGA-XV-AB01	54.91693875	Female	cutaneous	Metastasis	19	0	19	0	BRAF.hot	BRAF.hot	BRAF.hot
TCGA-YD-A89C	43.82293955	Female	cutaneous	Metastasis	8	0	8	0	RAS.hot	RAS.hot	RAS.hot
TCGA-YD-A9TA	77.82226877	Male	cutaneous	Metastasis	570	0	570	0	NF1.any	NF1.any	NF1.LoF
TCGA-YD-A9TB	NA	Female	cutaneous	Metastasis	NA	0	NA	0	BRAF.hot	BRAF.hot	BRAF.hot
TCGA-YG-AA3N	67.14716935	Male	cutaneous	Primary Tumor	201	0	201	0	BRAF.hot	BRAF.hot.NF1.any	BRAF.hot
TCGA-YG-AA3O	65.45514282	Male	cutaneous	Metastasis	188	0	188	0	BRAF.hot	BRAF.hot	BRAF.hot
TCGA-YG-AA3P	64.38188327	Female	cutaneous	Metastasis	143	0	143	0	NF1.any	NF1.any	triple.wt
TCGA-Z2-A8RT	43.28904769	Female	cutaneous	Metastasis	250	0	250	0	BRAF.hot	BRAF.hot	BRAF.hot
TCGA-Z2-AA3S	65.56192119	Male	cutaneous	Metastasis	203	0	203	0	triple.wt	triple.wt	triple.wt
TCGA-Z2-AA3V	57.80269273	Female	cutaneous	Metastasis	182	0	182	0	BRAF.hot	BRAF.hot	BRAF.hot
YUAKER	85	Male	cutaneous	Primary Tumor	NA	NA	NA	NA	triple.wt	triple.wt	triple.wt
YUAME	62	Male	cutaneous	Metastasis	NA	NA	NA	NA	RAS.hot	RAS.hot	RAS.hot
YUAVEY	58	Female	cutaneous	Metastasis	NA	NA	NA	NA	RAS.hot	RAS.hot	RAS.hot
YUBAN	65	Male	cutaneous	Metastasis	NA	NA	NA	NA	BRAF.hot	BRAF.hot	BRAF.hot
YUBER	83	Male	cutaneous	Metastasis	NA	NA	NA	NA	NF1.any	NF1.any	NF1.LoF
YUBG	60	Male	unknown	Metastasis	NA	NA	NA	NA	RAS.hot	RAS.hot.NF1.any	RAS.hot
YUBIG	63	Male	cutaneous	Metastasis	NA	NA	NA	NA	RAS.hot	RAS.hot	RAS.hot
YUBLAST	45	Female	cutaneous	Metastasis	NA	NA	NA	NA	triple.wt	triple.wt	triple.wt
YUBOW	84	Female	cutaneous	Metastasis	NA	NA	NA	NA	BRAF.hot	BRAF.hot	BRAF.hot
YUBUNE	69	Female	cutaneous	Metastasis	NA	NA	NA	NA	RAS.hot	RAS.hot	RAS.hot
YUCANDY	46	Male	cutaneous	Metastasis	NA	NA	NA	NA	triple.wt	triple.wt	triple.wt
YUCAS	58	Male	cutaneous	Metastasis	NA	NA	NA	NA	NF1.any	NF1.any	NF1.LoF
YUCAV	61	Male	cutaneous	Primary Tumor	NA	NA	NA	NA	RAS.hot	RAS.hot	RAS.hot
YUCHIME	83	Male	cutaneous	Primary Tumor	NA	NA	NA	NA	BRAF.hot	BRAF.hot.NF1.any	BRAF.hot
YUCHUFA	73	Female	cutaneous	Primary Tumor	NA	NA	NA	NA	RAS.hot	RAS.hot	RAS.hot
YUCIVET	83	Male	cutaneous	Metastasis	NA	NA	NA	NA	RAS.hot	RAS.hot	RAS.hot
YUCOVE	82	Female	cutaneous	Metastasis	NA	NA	NA	NA	BRAF.hot	BRAF.hot	BRAF.hot
YUCOW	69	Male	cutaneous	Primary Tumor	NA	NA	NA	NA	BRAF.hot	BRAF.hot	BRAF.hot
YUCROFT	54	Male	cutaneous	Primary Tumor	NA	NA	NA	NA	BRAF.hot	BRAF.hot	BRAF.hot
YUCYLO	62	Female	cutaneous	Primary Tumor	NA	NA	NA	NA	BRAF.hot	BRAF.hot	BRAF.hot
YUDAB	73	Female	cutaneous	Primary Tumor	NA	NA	NA	NA	NF1.any	NF1.any	triple.wt
YUDATE	81	Male	cutaneous	Metastasis	NA	NA	NA	NA	triple.wt	triple.wt	triple.wt
YUDEDE	83	Male	cutaneous	Metastasis	NA	NA	NA	NA	RAS.hot	RAS.hot	RAS.hot
YUDEXA	82	Male	cutaneous	Metastasis	NA	NA	NA	NA	BRAF.hot	BRAF.hot	BRAF.hot
YUDIALE	53	Male	unknown	Metastasis	NA	NA	NA	NA	BRAF.hot	BRAF.hot	BRAF.hot
YUDIVI	60	Male	cutaneous	Metastasis	NA	NA	NA	NA	BRAF.hot	BRAF.hot	BRAF.hot
YUDON	61	Female	cutaneous	Metastasis	NA	NA	NA	NA	BRAF.hot	BRAF.hot	BRAF.hot
YUDUTY	80	Female	unknown	Metastasis	NA	NA	NA	NA	RAS.hot	RAS.hot	RAS.hot
YUFERY	89	Female	cutaneous	Metastasis	NA	NA	NA	NA	RAS.hot	RAS.hot	RAS.hot
YUFIT	87	Male	cutaneous	Metastasis	NA	NA	NA	NA	RAS.hot	RAS.hot	RAS.hot
YUFLA	52	Male	cutaneous	Metastasis	NA	NA	NA	NA	RAS.hot	RAS.hot	RAS.hot
YUFOLD	92	Female	cutaneous	Primary Tumor	NA	NA	NA	NA	RAS.hot	RAS.hot	RAS.hot
YUGASP	88	Female	cutaneous	Metastasis	NA	NA	NA	NA	RAS.hot	RAS.hot	RAS.hot
YUGATOR	68	Male	cutaneous	Metastasis	NA	NA	NA	NA	RAS.hot	RAS.hot	RAS.hot
YUGEMA	58	Male	cutaneous	Metastasis	NA	NA	NA	NA	RAS.hot	RAS.hot	RAS.hot
YUGISMO	73	Male	cutaneous	Metastasis	NA	NA	NA	NA	RAS.hot	RAS.hot	RAS.hot
YUGOE	54	Male	cutaneous	Metastasis	NA	NA	NA	NA	RAS.hot	RAS.hot	RAS.hot
YUGURT	59	Female	cutaneous	Metastasis	NA	NA	NA	NA	RAS.hot	RAS.hot	RAS.hot
YUHAMA	58	Male	cutaneous	Metastasis	NA	NA	NA	NA	RAS.hot	RAS.hot	RAS.hot
YUHAM	56	Female	cutaneous	Metastasis	NA	NA	NA	NA	triple.wt	triple.wt	triple.wt
YUHEF	53	Male	cutaneous	Metastasis	NA	NA	NA	NA	NF1.any	NF1.any	NF1.LoF
YUHUY	63	Male	cutaneous	Metastasis	NA	NA	NA	NA	BRAF.hot	BRAF.hot	BRAF.hot
YUJUBE	68	Female	cutaneous	Metastasis	NA	NA	NA	NA	BRAF.hot	BRAF.hot	BRAF.hot
YUKADI	56	Male	cutaneous	Metastasis	NA	NA	NA	NA	BRAF.hot	BRAF.hot	BRAF.hot
YUKAE	57	Female	cutaneous	Metastasis	NA	NA	NA	NA	BRAF.hot	BRAF.hot.NF1.any	BRAF.hot
YUKARN	86	Female	cutaneous	Metastasis	NA	NA	NA	NA	BRAF.hot.RAS.hot	BRAF.hot.RAS.hot	BRAF.hot.RAS.hot
YUKAT	78	Male	cutaneous	Metastasis	NA	NA	NA	NA	NF1.any	NF1.any	NF1.LoF
YUKIL	76	Male	cutaneous	Metastasis	NA	NA	NA	NA	BRAF.hot	BRAF.hot	BRAF.hot
YUKLAB	84	Male	cutaneous	Metastasis	NA	NA	NA	NA	NF1.any	NF1.any	NF1.LoF
YUKSI	62	Male	cutaneous	Metastasis	NA	NA	NA	NA	BRAF.hot	BRAF.hot	BRAF.hot
YULAD	63	Male	cutaneous	Primary Tumor	NA	NA	NA	NA	BRAF.hot	BRAF.hot	BRAF.hot
YULAN	76	Male	cutaneous	Metastasis	NA	NA	NA	NA	NF1.any	NF1.any	NF1.LoF
YULAPE	75	Male	unknown	Metastasis	NA	NA	NA	NA	RAS.hot	RAS.hot	RAS.hot
YULAXER	60	Female	cutaneous	Metastasis	NA	NA	NA	NA	RAS.hot	RAS.hot	RAS.hot
YULLON	56	Female	unknown	Metastasis	NA	NA	NA	NA	RAS.hot	RAS.hot	RAS.hot
YULOCUS	92	Male	cutaneous	Primary Tumor	NA	NA	NA	NA	NF1.any	NF1.any	NF1.LoF
YULOMA	62	Male	cutaneous	Metastasis	NA	NA	NA	NA	RAS.hot	RAS.hot	RAS.hot
YULONE	79	Female	cutaneous	Metastasis	NA	NA	NA	NA	RAS.hot	RAS.hot	RAS.hot
YULYO	71	Male	cutaneous	Metastasis	NA	NA	NA	NA	RAS.hot	RAS.hot	RAS.hot
YUMAR	74	Female	cutaneous	Metastasis	NA	NA	NA	NA	BRAF.hot	BRAF.hot	BRAF.hot
YUMER	94	Male	cutaneous	Metastasis	NA	NA	NA	NA	triple.wt	triple.wt	triple.wt
YUMEZ	56	Male	cutaneous	Metastasis	NA	NA	NA	NA	triple.wt	triple.wt	triple.wt
YUMILAN	65	Male	unknown	Metastasis	NA	NA	NA	NA	BRAF.hot	BRAF.hot	BRAF.hot
YUMOBER	53	Male	unknown	Metastasis	NA	NA	NA	NA	RAS.hot	RAS.hot	RAS.hot
YUMOOK	75	Female	cutaneous	Primary Tumor	NA	NA	NA	NA	BRAF.hot	BRAF.hot.NF1.any	BRAF.hot.NF1.LoF
YUMOYA	58	Male	cutaneous	Primary Tumor	NA	NA	NA	NA	BRAF.hot	BRAF.hot	BRAF.hot
YUMUL	57	Male	cutaneous	Metastasis	NA	NA	NA	NA	BRAF.hot	BRAF.hot	BRAF.hot
YUMUT	44	Male	cutaneous	Metastasis	NA	NA	NA	NA	BRAF.hot	BRAF.hot	BRAF.hot
YUNACK	59	Female	cutaneous	Primary Tumor	NA	NA	NA	NA	BRAF.hot	BRAF.hot	BRAF.hot
YUNEKI	80	Male	cutaneous	Primary Tumor	NA	NA	NA	NA	NF1.any	NF1.any	NF1.LoF
YUNIBO	82	Male	cutaneous	Primary Tumor	NA	NA	NA	NA	BRAF.hot	BRAF.hot	BRAF.hot
YUNUFF	59	Female	cutaneous	Metastasis	NA	NA	NA	NA	BRAF.hot	BRAF.hot	BRAF.hot
YUOMEGA	72	Female	cutaneous	Metastasis	NA	NA	NA	NA	NF1.any	NF1.any	NF1.LoF
YUOTHO	87	Female	cutaneous	Primary Tumor	NA	NA	NA	NA	NF1.any	NF1.any	NF1.LoF
YUPAER	70	Female	cutaneous	Metastasis	NA	NA	NA	NA	NF1.any	NF1.any	NF1.LoF
YUPAT	52	Male	cutaneous	Metastasis	NA	NA	NA	NA	NF1.any	NF1.any	triple.wt
YUPEET	54	Male	cutaneous	Primary Tumor	NA	NA	NA	NA	BRAF.hot	BRAF.hot	BRAF.hot
YUPLA	69	Male	cutaneous	Metastasis	NA	NA	NA	NA	RAS.hot	RAS.hot	RAS.hot
YUPORCH	75	Female	unknown	Metastasis	NA	NA	NA	NA	triple.wt	triple.wt	triple.wt
YUPROST	86	Female	cutaneous	Primary Tumor	NA	NA	NA	NA	triple.wt	triple.wt	triple.wt
YUPRO	53	Male	cutaneous	Primary Tumor	NA	NA	NA	NA	BRAF.hot	BRAF.hot	BRAF.hot
YUPTER	87	Female	cutaneous	Primary Tumor	NA	NA	NA	NA	BRAF.hot	BRAF.hot	BRAF.hot
YUQUEST	75	Male	cutaneous	Primary Tumor	NA	NA	NA	NA	BRAF.hot	BRAF.hot	BRAF.hot
YURAY	84	Male	cutaneous	Metastasis	NA	NA	NA	NA	NF1.any	NF1.any	NF1.LoF
YURED	67	Female	cutaneous	Metastasis	NA	NA	NA	NA	BRAF.hot	BRAF.hot.NF1.any	BRAF.hot
YURIDA	61	Male	cutaneous	Metastasis	NA	NA	NA	NA	RAS.hot	RAS.hot	RAS.hot
YURIF	53	Male	cutaneous	Metastasis	NA	NA	NA	NA	BRAF.hot	BRAF.hot	BRAF.hot
YURISA	65	Male	cutaneous	Metastasis	NA	NA	NA	NA	BRAF.hot	BRAF.hot	BRAF.hot
YURKEN	52	Female	cutaneous	Metastasis	NA	NA	NA	NA	BRAF.hot	BRAF.hot.NF1.any	BRAF.hot
YUROC	50	Male	cutaneous	Metastasis	NA	NA	NA	NA	triple.wt	triple.wt	triple.wt
YUROG	58	Male	cutaneous	Metastasis	NA	NA	NA	NA	NF1.any	NF1.any	NF1.LoF
YUROL	85	Male	cutaneous	Metastasis	NA	NA	NA	NA	triple.wt	triple.wt	triple.wt
YUROS	93	Female	cutaneous	Metastasis	NA	NA	NA	NA	RAS.hot	RAS.hot	RAS.hot
YURTHE	81	Female	unknown	Metastasis	NA	NA	NA	NA	triple.wt	triple.wt	triple.wt
YURUS	90	Male	cutaneous	Primary Tumor	NA	NA	NA	NA	NF1.any	NF1.any	NF1.LoF
YUSARI	49	Male	cutaneous	Metastasis	NA	NA	NA	NA	BRAF.hot	BRAF.hot	BRAF.hot
YUSCA	84	Female	cutaneous	Metastasis	NA	NA	NA	NA	RAS.hot	RAS.hot	RAS.hot
YUSCO	65	Female	cutaneous	Primary Tumor	NA	NA	NA	NA	BRAF.hot	BRAF.hot	BRAF.hot
YUSEL	53	Male	unknown	Metastasis	NA	NA	NA	NA	BRAF.hot	BRAF.hot	BRAF.hot
YUSIM	52	Male	cutaneous	Metastasis	NA	NA	NA	NA	BRAF.hot	BRAF.hot	BRAF.hot
YUSIPU	65	Male	cutaneous	Metastasis	NA	NA	NA	NA	BRAF.hot	BRAF.hot	BRAF.hot
YUSIV	61	Female	cutaneous	Metastasis	NA	NA	NA	NA	NF1.any	NF1.any	triple.wt
YUSMI	81	Female	cutaneous	Metastasis	NA	NA	NA	NA	RAS.hot	RAS.hot	RAS.hot
YUSPO	88	Female	cutaneous	Metastasis	NA	NA	NA	NA	triple.wt	triple.wt	triple.wt
YUSWI	57	Male	cutaneous	Metastasis	NA	NA	NA	NA	BRAF.hot	BRAF.hot	BRAF.hot
YUTEPA	56	Male	cutaneous	Primary Tumor	NA	NA	NA	NA	RAS.hot	RAS.hot	RAS.hot
YUTRAIN	86	Female	cutaneous	Metastasis	NA	NA	NA	NA	RAS.hot	RAS.hot	RAS.hot
YUTUR	62	Male	cutaneous	Metastasis	NA	NA	NA	NA	RAS.hot	RAS.hot	RAS.hot
YUVAIL	62	Female	cutaneous	Primary Tumor	NA	NA	NA	NA	BRAF.hot	BRAF.hot	BRAF.hot
YUVEME	78	Male	cutaneous	Metastasis	NA	NA	NA	NA	triple.wt	triple.wt	triple.wt
YUWAGE	86	Male	cutaneous	Primary Tumor	NA	NA	NA	NA	triple.wt	triple.wt	triple.wt
YUWALI	41	Male	unknown	Metastasis	NA	NA	NA	NA	BRAF.hot	BRAF.hot	BRAF.hot
YUWAND	78	Male	cutaneous	Primary Tumor	NA	NA	NA	NA	NF1.any	NF1.any	triple.wt
YUWAPO	53	Male	cutaneous	Metastasis	NA	NA	NA	NA	RAS.hot	RAS.hot	RAS.hot
YUWHIM	65	Male	unknown	Metastasis	NA	NA	NA	NA	BRAF.hot	BRAF.hot	BRAF.hot
YUWIA	83	Male	cutaneous	Metastasis	NA	NA	NA	NA	RAS.hot	RAS.hot	RAS.hot
YUZEPO	73	Male	cutaneous	Metastasis	NA	NA	NA	NA	BRAF.hot	BRAF.hot	BRAF.hot
YUZEST	55	Male	unknown	Metastasis	NA	NA	NA	NA	BRAF.hot	BRAF.hot	BRAF.hot
YUZINO	80	Female	cutaneous	Metastasis	NA	NA	NA	NA	RAS.hot	RAS.hot	RAS.hot
